# Supplementary material for: Bis(benzyl­sulfan­yl)methane
Source: Acta Crystallogr Sect E Struct Rep Online. 2010 May 29;66(Pt 6):o1519. doi: 10.1107/S1600536810019641 (PMC2979583; doi:10.1107/S1600536810019641)
Supplement: Supplementary file 2 [file e-66-o1519-Isup2.hkl]

# 
# h,k,l, Fc-squared, Fo-squared, sigma(Fo-squared) and status flag 
# 
data_I
_shelx_title ' jk115     P2(1)/n      R =  New: P21/c' 
_shelx_refln_list_code          4 
_shelx_F_calc_maximum      154.95 
_exptl_crystal_F_000       552.00 
_reflns_d_resolution_high  0.7470 
 
loop_ 
 _symmetry_equiv_pos_as_xyz 
 'x, y, z' 
 '-x, y+1/2, -z+1/2' 
 '-x, -y, -z' 
 'x, -y-1/2, z-1/2' 
 
_cell_length_a     5.5146 
_cell_length_b    12.2628 
_cell_length_c    20.0128 
_cell_angle_alpha  90.000 
_cell_angle_beta  101.156 
_cell_angle_gamma  90.000 
 
_shelx_F_squared_multiplier     1.000 
 
loop_ 
 _refln_index_h 
 _refln_index_k 
 _refln_index_l 
 _refln_F_squared_calc 
 _refln_F_squared_meas 
 _refln_F_squared_sigma 
 _refln_observed_status 
   1   0   0     1343.58     1396.88     25.21 o 
   2   0   0      136.30      130.29      3.44 o 
   3   0   0     1021.54     1066.55     19.76 o 
   4   0   0      254.30      250.91      5.51 o 
   5   0   0      796.58      809.63     18.39 o 
   6   0   0       53.25       63.01      6.36 o 
   7   0   0       27.44       35.77      4.33 o 
   1   1   0      574.69      582.57      8.02 o 
   2   1   0      447.91      457.64      6.14 o 
   3   1   0       48.67       66.55      1.34 o 
   4   1   0        4.49        3.78      0.50 o 
   5   1   0       36.56       34.24      1.40 o 
   6   1   0       14.66       13.37      1.36 o 
   7   1   0        0.13       -1.07      1.07 o 
   0   2   0        1.73        1.67      0.17 o 
   1   2   0     2459.19     2634.28     38.43 o 
   2   2   0      928.94      958.27     12.47 o 
   3   2   0      187.33      199.12      3.04 o 
   4   2   0      567.28      555.93      8.32 o 
   5   2   0      247.75      252.43      4.81 o 
   6   2   0      183.12      183.51      5.69 o 
   7   2   0      177.44      176.45      6.15 o 
   1   3   0    12645.82    12115.10    702.50 o 
   2   3   0     1612.31     1711.71     21.93 o 
   3   3   0      613.73      675.04      9.11 o 
   4   3   0      177.39      177.14      3.16 o 
   5   3   0      389.72      371.18      8.16 o 
   6   3   0      392.58      397.83     10.30 o 
   7   3   0       22.45       22.70      2.39 o 
   0   4   0      912.00      940.59     14.54 o 
   1   4   0        1.16        2.57      0.37 o 
   2   4   0      126.72      143.84      2.46 o 
   3   4   0      975.71      966.88     12.81 o 
   4   4   0      600.55      560.85      8.40 o 
   5   4   0      153.05      147.40      4.69 o 
   6   4   0        1.55        1.75      1.12 o 
   7   4   0       48.26       48.96      3.04 o 
   1   5   0     2083.70     2120.46     27.76 o 
   2   5   0      566.33      606.37      9.47 o 
   3   5   0       37.44       39.10      1.07 o 
   4   5   0      140.84      144.04      3.54 o 
   5   5   0      139.33      142.99      4.69 o 
   6   5   0      341.55      358.36      9.62 o 
   0   6   0       93.49       97.38      2.03 o 
   1   6   0       23.11       14.70      0.60 o 
   2   6   0      184.36      162.88      2.74 o 
   3   6   0     1331.11     1331.88     20.12 o 
   4   6   0       24.26       23.83      1.52 o 
   5   6   0       88.51       88.69      3.59 o 
   6   6   0       11.29       12.70      1.70 o 
   1   7   0     2145.60     2169.87     26.99 o 
   2   7   0      279.89      266.27      5.21 o 
   3   7   0      312.69      304.60      5.90 o 
   4   7   0       33.38       32.51      1.98 o 
   5   7   0       86.76       79.63      3.43 o 
   6   7   0       55.13       58.12      3.88 o 
   0   8   0     2869.10     2966.47     45.47 o 
   1   8   0      775.70      786.74     12.46 o 
   2   8   0      546.40      540.83      8.92 o 
   3   8   0      257.98      284.34      8.72 o 
   4   8   0       43.57       43.29      2.40 o 
   5   8   0       64.21       60.62      3.68 o 
   6   8   0        0.06       -1.28      1.28 o 
   1   9   0      226.73      220.41      4.18 o 
   2   9   0     2744.41     2683.15     40.56 o 
   3   9   0      617.19      566.99     16.44 o 
   4   9   0        1.94        3.73      1.34 o 
   5   9   0        4.80        5.01      1.67 o 
   6   9   0        0.22        0.26      1.47 o 
   0  10   0      108.40      107.15      5.73 o 
   1  10   0        0.01        0.75      0.53 o 
   2  10   0      500.85      509.00     10.62 o 
   3  10   0       35.53       35.25      2.65 o 
   4  10   0        7.52        6.39      1.57 o 
   5  10   0       13.88       14.70      2.25 o 
   1  11   0      418.53      411.08      7.97 o 
   2  11   0      842.34      851.97     19.14 o 
   3  11   0       99.10      102.33      4.72 o 
   4  11   0      550.37      540.48     16.56 o 
   5  11   0      117.42      114.32     12.02 o 
   0  12   0        0.46        2.93      1.54 o 
   1  12   0       25.51       25.82      1.55 o 
   2  12   0       23.40       22.44      2.17 o 
   3  12   0      385.32      357.69     11.66 o 
   4  12   0      101.28      105.39      5.25 o 
   1  13   0       16.46       17.54      1.98 o 
   2  13   0      192.14      201.56      7.46 o 
   3  13   0       92.03       95.07      4.83 o 
   4  13   0       46.41       41.74      3.34 o 
   0  14   0        0.01       -0.70      1.54 o 
   1  14   0      411.91      415.58     14.29 o 
   2  14   0       37.22       36.75      4.05 o 
   3  14   0      341.94      349.91     11.86 o 
   1  15   0       51.46       56.46      5.31 o 
   2  15   0       19.54       18.72      3.21 o 
   0  16   0       50.62       56.18      5.17 o 
   1  16   0      203.10      194.73     10.91 o 
  -7   1   1        0.21       -1.09      1.09 o 
  -6   1   1       30.49       31.06      1.84 o 
  -5   1   1        0.50        0.42      0.75 o 
  -4   1   1     1445.07     1450.91     20.37 o 
  -3   1   1      426.78      451.18      6.24 o 
  -2   1   1       12.38       12.16      0.56 o 
  -1   1   1      808.71      825.64     10.63 o 
   0   1   1     1746.42     1755.29     34.42 o 
   1   1   1     5613.58     5659.43    107.46 o 
   2   1   1      518.68      542.85      7.21 o 
   3   1   1       87.40      117.56      2.00 o 
   4   1   1       19.48       19.85      0.80 o 
   5   1   1       77.76       81.69      2.22 o 
   6   1   1       16.40       15.45      2.92 o 
   7   1   1      108.81      114.24      7.42 o 
  -7   2   1       59.66       65.48      3.38 o 
  -6   2   1       30.59       30.21      2.15 o 
  -5   2   1      124.03      112.66      2.70 o 
  -4   2   1       44.62       46.27      1.35 o 
  -3   2   1      767.32      777.91     10.38 o 
  -2   2   1      489.51      541.31      6.77 o 
  -1   2   1     2088.85     2295.90     30.96 o 
   0   2   1       44.68       43.87      0.61 o 
   1   2   1      519.75      508.82     10.66 o 
   2   2   1      740.26      697.28      9.85 o 
   3   2   1        0.05        0.01      0.23 o 
   4   2   1      157.32      177.33      3.16 o 
   5   2   1       20.90       22.85      1.28 o 
   6   2   1      287.67      288.41      7.93 o 
   7   2   1        5.89        7.61      2.36 o 
  -7   3   1        4.94        2.94      1.44 o 
  -6   3   1      121.26      115.39      4.29 o 
  -5   3   1        0.01        0.14      0.60 o 
  -4   3   1      333.81      321.21      5.15 o 
  -3   3   1        3.83       10.28      0.48 o 
  -2   3   1      295.99      353.93      5.24 o 
  -1   3   1      113.03      105.63      1.93 o 
   0   3   1     3359.53     3465.98     44.12 o 
   1   3   1      301.38      325.25      5.21 o 
   2   3   1      695.77      730.02     11.20 o 
   3   3   1     1211.46     1311.77     17.12 o 
   4   3   1      373.33      378.69      5.90 o 
   5   3   1      195.50      190.17      4.84 o 
   6   3   1       27.23       29.55      2.12 o 
   7   3   1        0.02        1.24      1.29 o 
  -7   4   1       35.69       33.59      2.62 o 
  -6   4   1        3.13        2.18      1.18 o 
  -5   4   1      721.72      700.69     16.17 o 
  -4   4   1       89.66       90.54      1.95 o 
  -3   4   1      380.27      380.10      5.77 o 
  -2   4   1     3344.30     3486.29     47.04 o 
  -1   4   1     2329.28     2498.71     37.29 o 
   0   4   1     3292.23     3323.78     34.00 o 
   1   4   1     6787.39     7097.89    125.54 o 
   2   4   1      809.71      756.33     10.70 o 
   3   4   1       13.89       15.93      0.70 o 
   4   4   1       34.40       31.48      1.18 o 
   5   4   1       18.77       20.22      1.66 o 
   6   4   1        0.71        2.67      1.18 o 
  -6   5   1        0.07        0.97      1.09 o 
  -5   5   1        1.16       -0.12      0.85 o 
  -4   5   1      155.57      144.07      3.37 o 
  -3   5   1      168.37      150.97      2.66 o 
  -2   5   1      919.04      999.87     19.85 o 
  -1   5   1      697.84      649.05      8.87 o 
   0   5   1       90.57       98.63      1.55 o 
   1   5   1      162.12      194.02      4.11 o 
   2   5   1      601.77      700.00     10.19 o 
   3   5   1        0.06       -0.17      0.32 o 
   4   5   1      325.35      276.14      6.28 o 
   5   5   1        2.76        3.38      1.07 o 
   6   5   1        1.74        1.23      1.67 o 
  -6   6   1        0.78        0.23      1.06 o 
  -5   6   1      204.21      219.68      6.42 o 
  -4   6   1        2.17        2.94      0.66 o 
  -3   6   1      170.25      165.13      3.26 o 
  -2   6   1      472.46      479.36      6.45 o 
  -1   6   1       10.67       27.12      0.81 o 
   0   6   1       36.48       19.22      0.54 o 
   1   6   1      253.80      241.53      3.44 o 
   2   6   1     1166.09     1153.73     16.64 o 
   3   6   1      199.10      176.32      3.74 o 
   4   6   1        6.43        4.55      0.87 o 
   5   6   1       67.43       70.89      3.09 o 
   6   6   1       99.77       97.52      4.05 o 
  -6   7   1       47.18       44.76      4.05 o 
  -5   7   1       41.68       40.74      2.44 o 
  -4   7   1      176.87      174.81      5.58 o 
  -3   7   1      492.26      488.34      8.03 o 
  -2   7   1       16.05       21.37      0.96 o 
  -1   7   1     2997.94     2962.22     36.62 o 
   0   7   1       83.54       83.45      1.64 o 
   1   7   1      443.75      410.99      5.61 o 
   2   7   1     2139.73     2215.53     33.44 o 
   3   7   1      180.27      179.61      4.02 o 
   4   7   1       24.23       32.49      2.00 o 
   5   7   1        1.94       -0.37      0.90 o 
   6   7   1        3.09        3.04      1.26 o 
  -6   8   1       74.26       71.26      4.43 o 
  -5   8   1        8.42        8.41      1.71 o 
  -4   8   1      115.32      106.77      4.78 o 
  -3   8   1      146.56      126.58      2.84 o 
  -2   8   1     1730.95     1647.73     23.22 o 
  -1   8   1     1845.67     1857.72     26.53 o 
   0   8   1      409.08      433.32      5.44 o 
   1   8   1      188.91      189.70      4.21 o 
   2   8   1       45.08       51.27      1.53 o 
   3   8   1       56.60       44.19      1.76 o 
   4   8   1       16.22       11.88      1.42 o 
   5   8   1       34.81       37.36      2.38 o 
   6   8   1       40.83       39.17      6.57 o 
  -6   9   1        2.69        3.05      3.49 o 
  -5   9   1       17.40       16.55      2.27 o 
  -4   9   1      119.89      123.05      5.36 o 
  -3   9   1       58.83       63.31      2.78 o 
  -2   9   1        8.16        8.55      0.95 o 
  -1   9   1        5.29        5.41      0.62 o 
   0   9   1        0.80        1.71      0.39 o 
   1   9   1      293.39      286.60      6.14 o 
   2   9   1        0.27        1.98      0.55 o 
   3   9   1       35.47       27.74      2.25 o 
   4   9   1       44.52       34.57      3.91 o 
   5   9   1       42.74       44.99      3.32 o 
  -5  10   1        0.42        0.93      1.41 o 
  -4  10   1        8.21       11.02      2.45 o 
  -3  10   1      392.66      374.98     11.76 o 
  -2  10   1      471.32      449.87      8.61 o 
  -1  10   1      116.52      119.63      3.07 o 
   0  10   1      356.65      357.75      6.83 o 
   1  10   1       42.66       44.95      1.65 o 
   2  10   1      233.63      235.13      5.58 o 
   3  10   1      361.53      380.93     11.84 o 
   4  10   1      137.66      115.50      5.20 o 
   5  10   1       82.27       80.43      4.53 o 
  -5  11   1        7.86        6.78      1.95 o 
  -4  11   1        0.04        0.28      1.54 o 
  -3  11   1       10.71       10.59      1.77 o 
  -2  11   1       55.26       51.71      2.20 o 
  -1  11   1        8.10        6.01      0.96 o 
   0  11   1      239.19      248.91     15.96 o 
   1  11   1       10.79        9.86      1.03 o 
   2  11   1        1.19       -0.39      0.97 o 
   3  11   1       37.08       46.75      3.12 o 
   4  11   1      272.42      261.19      9.32 o 
   5  11   1       95.02      113.31      5.61 o 
  -4  12   1        9.74       10.75      2.08 o 
  -3  12   1       17.97       21.95      2.37 o 
  -2  12   1      152.75      167.41      5.19 o 
  -1  12   1       15.45       19.34      1.39 o 
   0  12   1      233.63      252.35     11.62 o 
   1  12   1       21.21       18.91      1.53 o 
   2  12   1       20.90       24.21      2.21 o 
   3  12   1      370.20      368.44     11.95 o 
   4  12   1       15.53       13.89      2.15 o 
  -4  13   1        0.42        0.08      1.33 o 
  -3  13   1      123.26      135.07      6.02 o 
  -2  13   1      358.35      349.31     11.33 o 
  -1  13   1      262.90      273.25      9.06 o 
   0  13   1       10.31       15.96      6.15 o 
   1  13   1      115.14      117.59      4.99 o 
   2  13   1      156.42      163.55      6.46 o 
   3  13   1       12.25        7.86      1.77 o 
   4  13   1       67.59       86.30      8.04 o 
  -3  14   1        6.62        4.73      1.68 o 
  -2  14   1       34.15       38.99      4.33 o 
  -1  14   1        1.12        2.01      1.33 o 
   0  14   1       25.01       31.31      5.45 o 
   1  14   1       18.07       15.93      2.93 o 
   2  14   1       16.75       20.26      3.21 o 
   3  14   1        3.14        0.10      1.33 o 
  -2  15   1       17.34       16.49      3.21 o 
  -1  15   1      239.84      280.00     23.72 o 
   0  15   1       56.60       58.63      3.66 o 
   1  15   1       10.02       14.25      3.07 o 
   2  15   1      116.14      109.06      7.27 o 
  -1  16   1        5.01       10.20      2.93 o 
   0  16   1       82.49       76.18      6.01 o 
   1  16   1       56.93       62.33      5.45 o 
  -7   0   2       23.65       20.68      3.49 o 
  -6   0   2      259.49      261.33      8.99 o 
  -5   0   2      323.75      318.16      8.22 o 
  -4   0   2     1267.37     1253.54     23.43 o 
  -3   0   2     1986.74     1866.68     34.04 o 
  -2   0   2      193.33      194.69      3.98 o 
  -1   0   2    24009.99    22105.73    839.54 o 
   0   0   2       78.78       86.00      3.51 o 
   1   0   2     8645.38     9283.31    260.47 o 
   2   0   2      740.43      723.57     13.44 o 
   3   0   2     2676.05     2732.53     49.47 o 
   4   0   2       10.93        8.21      0.83 o 
   5   0   2        9.30        9.44      1.18 o 
   6   0   2       38.72       45.70      4.33 o 
   7   0   2       19.71       19.70      3.35 o 
  -7   1   2       42.80       44.88      3.55 o 
  -6   1   2       21.54       24.19      1.65 o 
  -5   1   2     1008.40     1002.73     15.83 o 
  -4   1   2      438.79      444.00      6.81 o 
  -3   1   2      304.38      317.44      4.57 o 
  -2   1   2       23.24       22.99      0.60 o 
  -1   1   2      124.54      131.44      1.88 o 
   0   1   2      148.52      158.78      2.18 o 
   1   1   2    12877.11    11531.98    368.41 o 
   2   1   2        0.08        2.30      0.26 o 
   3   1   2      446.29      406.03      5.67 o 
   4   1   2      298.04      307.75      4.61 o 
   5   1   2        0.38       -0.13      0.54 o 
   6   1   2       18.69       18.36      1.50 o 
   7   1   2        5.32        6.49      1.53 o 
  -7   2   2        0.19       -0.09      1.14 o 
  -6   2   2      125.17      123.10      4.44 o 
  -5   2   2      563.07      542.93      9.12 o 
  -4   2   2      542.23      526.16      7.92 o 
  -3   2   2     2189.12     2223.31     26.85 o 
  -2   2   2       91.96       93.71      1.47 o 
  -1   2   2      273.50      304.36      4.56 o 
   0   2   2      236.54      242.67      3.13 o 
   1   2   2    15886.18    13130.23    639.93 o 
   2   2   2     2671.19     2770.36     35.24 o 
   3   2   2        1.48        0.79      0.26 o 
   4   2   2      380.50      356.57      5.74 o 
   5   2   2       63.94       67.93      2.19 o 
   6   2   2      332.97      331.99      8.86 o 
   7   2   2       12.70       13.06      1.80 o 
  -7   3   2       14.86       11.62      1.79 o 
  -6   3   2       20.21       20.59      2.68 o 
  -5   3   2       86.19       75.65      2.59 o 
  -4   3   2      845.54      762.01     12.08 o 
  -3   3   2      802.33      835.60     10.47 o 
  -2   3   2        0.79        1.87      0.31 o 
  -1   3   2     2986.66     3075.88     44.69 o 
   0   3   2    10267.14    10079.90    244.87 o 
   1   3   2     1089.49     1197.30     14.82 o 
   2   3   2     3392.06     3554.25     48.30 o 
   3   3   2       53.95       46.35      0.99 o 
   4   3   2        2.18        1.39      0.41 o 
   5   3   2        7.69        9.14      1.69 o 
   6   3   2        0.47        0.80      1.01 o 
  -7   4   2      154.40      158.18      5.75 o 
  -6   4   2      118.47      112.13      4.58 o 
  -5   4   2       23.84       18.76      2.58 o 
  -4   4   2        0.35        0.32      0.38 o 
  -3   4   2      525.47      558.66      8.19 o 
  -2   4   2     1651.41     1810.57     24.75 o 
  -1   4   2      374.12      429.85      6.27 o 
   0   4   2     1042.40     1061.10     11.97 o 
   1   4   2     1637.19     1712.49     22.48 o 
   2   4   2      105.76      105.84      1.67 o 
   3   4   2      239.99      252.14      4.00 o 
   4   4   2        2.33        3.94      0.55 o 
   5   4   2      349.13      315.67      8.21 o 
   6   4   2        4.09        5.70      1.31 o 
  -6   5   2       37.88       39.66      3.99 o 
  -5   5   2      206.27      196.37      5.80 o 
  -4   5   2     1481.59     1427.19     23.86 o 
  -3   5   2      187.66      170.70      3.46 o 
  -2   5   2      379.19      377.17      5.69 o 
  -1   5   2       39.54       34.79      0.86 o 
   0   5   2     5365.80     5547.95     88.49 o 
   1   5   2     1431.62     1422.22     19.02 o 
   2   5   2     2824.07     2808.94     34.15 o 
   3   5   2      192.13      171.34      3.57 o 
   4   5   2        5.30        6.51      0.90 o 
   5   5   2      122.57      117.27      4.09 o 
   6   5   2        3.09        0.44      1.38 o 
  -6   6   2       48.45       56.69      3.89 o 
  -5   6   2      200.61      186.98      6.64 o 
  -4   6   2       23.50       21.07      1.20 o 
  -3   6   2       32.05       34.56      1.71 o 
  -2   6   2     2137.89     2138.62     27.74 o 
  -1   6   2       76.66       96.00      1.56 o 
   0   6   2      753.70      726.89      9.44 o 
   1   6   2      759.08      788.50     10.12 o 
   2   6   2      655.21      690.81      9.31 o 
   3   6   2        8.41       11.25      0.87 o 
   4   6   2      429.96      415.41     10.17 o 
   5   6   2       64.68       65.96      3.01 o 
   6   6   2        0.47        1.27      1.48 o 
  -6   7   2        0.01       -0.42      1.38 o 
  -5   7   2      513.20      498.95     15.28 o 
  -4   7   2      125.24      124.29      4.37 o 
  -3   7   2       48.20       46.81      1.88 o 
  -2   7   2      216.02      204.99      3.86 o 
  -1   7   2     1046.39     1068.55     12.85 o 
   0   7   2     1092.00     1089.06     13.20 o 
   1   7   2      264.68      307.78      4.46 o 
   2   7   2      234.84      215.44      3.96 o 
   3   7   2      904.46      883.42     17.47 o 
   4   7   2      209.17      175.97      5.25 o 
   5   7   2        1.83        1.70      1.51 o 
   6   7   2       20.69       26.42      2.34 o 
  -6   8   2        1.41        2.75      1.63 o 
  -5   8   2      189.93      175.56     11.54 o 
  -4   8   2       53.20       50.53      3.98 o 
  -3   8   2        3.10        6.39      0.93 o 
  -2   8   2     1896.28     1841.06     28.10 o 
  -1   8   2      324.01      360.20      5.06 o 
   0   8   2      340.78      311.65      4.25 o 
   1   8   2      496.18      507.07      7.64 o 
   2   8   2       45.89       49.51      1.46 o 
   3   8   2     1724.72     1640.28     43.34 o 
   4   8   2        1.94        2.71      1.01 o 
   5   8   2       57.38       55.43      4.66 o 
   6   8   2       16.70       13.39      2.25 o 
  -6   9   2       88.37       91.36      5.17 o 
  -5   9   2       57.41       61.08      6.50 o 
  -4   9   2       44.24       36.76      2.80 o 
  -3   9   2      481.79      461.08     14.07 o 
  -2   9   2       11.13        9.16      0.94 o 
  -1   9   2     1152.95     1112.82     19.07 o 
   0   9   2      389.80      388.68      8.02 o 
   1   9   2       57.14       65.89      1.77 o 
   2   9   2        1.71        3.08      0.78 o 
   3   9   2      433.24      403.88     10.01 o 
   4   9   2       49.36       59.81      2.87 o 
   5   9   2       59.48       64.84      3.96 o 
  -5  10   2        0.48       -1.37      1.37 o 
  -4  10   2      418.48      397.98     12.78 o 
  -3  10   2      183.19      192.59      6.71 o 
  -2  10   2       28.67       31.65      1.52 o 
  -1  10   2      246.61      251.39      5.24 o 
   0  10   2      200.38      203.61      4.31 o 
   1  10   2      253.37      266.68      4.97 o 
   2  10   2       41.96       51.80      3.63 o 
   3  10   2        1.90        1.08      1.07 o 
   4  10   2      100.63       99.05      4.76 o 
   5  10   2       41.97       39.17      3.22 o 
  -5  11   2       12.16        8.86      2.11 o 
  -4  11   2        0.42       -0.12      1.37 o 
  -3  11   2      682.22      672.63     19.58 o 
  -2  11   2      155.27      157.37      4.30 o 
  -1  11   2     2235.94     2219.84     37.26 o 
   0  11   2       78.31       86.55      5.27 o 
   1  11   2       32.71       33.78      2.21 o 
   2  11   2        6.56        8.15      1.43 o 
   3  11   2      256.67      281.24      9.46 o 
   4  11   2      647.70      632.82     18.88 o 
   5  11   2       20.54       21.52      2.62 o 
  -5  12   2        4.72        1.68      2.65 o 
  -4  12   2        6.16        7.58      2.24 o 
  -3  12   2       36.51       30.07      2.79 o 
  -2  12   2      139.64      146.62      5.45 o 
  -1  12   2        8.91        5.84      1.07 o 
   0  12   2      229.77      235.56     12.25 o 
   1  12   2       75.41       80.25      3.09 o 
   2  12   2       44.34       41.44      2.85 o 
   3  12   2        2.19        3.55      1.34 o 
   4  12   2        2.26        3.90      1.64 o 
  -4  13   2       22.39       27.33      5.10 o 
  -3  13   2      162.01      168.24      8.81 o 
  -2  13   2       33.55       35.43      2.25 o 
  -1  13   2      246.58      237.81      8.12 o 
   0  13   2        8.36        4.47      1.28 o 
   1  13   2       13.35       16.21      2.65 o 
   2  13   2       78.43       78.09      6.08 o 
   3  13   2       72.10       75.61      4.24 o 
   4  13   2      133.96      142.37      6.43 o 
  -3  14   2        4.33        6.64      1.85 o 
  -2  14   2      661.38      668.20     27.23 o 
  -1  14   2        2.72        6.00      1.57 o 
   0  14   2      473.10      495.87     14.77 o 
   1  14   2        6.89       10.20      2.51 o 
   2  14   2      130.03      135.22      7.97 o 
   3  14   2       50.00       49.39      5.94 o 
  -2  15   2        1.60        1.12      1.96 o 
  -1  15   2       74.48       94.34      4.79 o 
   0  15   2       25.75       25.85      3.49 o 
   1  15   2       36.12       43.88      4.61 o 
   2  15   2        0.36       -0.14      1.68 o 
  -1  16   2        1.02        1.54      1.96 o 
   0  16   2       75.38       76.74      6.01 o 
   1  16   2        0.69        1.40      1.96 o 
  -7   1   3      118.33      133.65      5.70 o 
  -6   1   3      129.88      127.48      3.88 o 
  -5   1   3       24.95       20.59      1.16 o 
  -4   1   3       21.42       23.33      1.27 o 
  -3   1   3     4054.83     3994.03     47.77 o 
  -2   1   3     1331.90     1309.19     16.89 o 
  -1   1   3        0.05        0.15      0.11 o 
   0   1   3        0.13        0.50      0.08 o 
   1   1   3     7153.71     7390.96    130.56 o 
   2   1   3      854.15      778.75     10.17 o 
   3   1   3       36.19       33.29      0.81 o 
   4   1   3      226.52      200.72      3.24 o 
   5   1   3       36.75       35.22      1.55 o 
   6   1   3       10.87       14.02      1.49 o 
   7   1   3       15.39       17.57      1.96 o 
  -7   2   3        8.39        8.27      1.69 o 
  -6   2   3        8.47        6.93      1.40 o 
  -5   2   3      159.55      171.35      3.63 o 
  -4   2   3     1641.07     1593.18     22.32 o 
  -3   2   3      900.16      927.77     11.54 o 
  -2   2   3        0.21        1.47      0.23 o 
  -1   2   3     4251.30     4098.57     55.20 o 
   0   2   3     1023.91     1063.50     13.94 o 
   1   2   3     1898.06     2020.58     30.44 o 
   2   2   3      404.43      437.17      5.87 o 
   3   2   3      393.44      350.84      4.66 o 
   4   2   3       32.29       25.87      0.94 o 
   5   2   3        6.58        7.73      1.26 o 
   6   2   3        5.84        5.06      1.20 o 
  -7   3   3        2.03        1.28      1.26 o 
  -6   3   3      218.18      212.54      6.45 o 
  -5   3   3      340.36      319.80      7.14 o 
  -4   3   3        8.67       12.95      0.75 o 
  -3   3   3      773.10      806.56     11.47 o 
  -2   3   3      529.27      549.65      7.36 o 
  -1   3   3      573.53      598.84      8.41 o 
   0   3   3      411.68      410.97      4.77 o 
   1   3   3     1383.00     1544.27     19.09 o 
   2   3   3     2983.08     3103.95     40.04 o 
   3   3   3        1.13        5.95      1.73 o 
   4   3   3      131.69      130.54      2.76 o 
   5   3   3      119.13      107.66      3.30 o 
   6   3   3        0.41        1.91      1.08 o 
  -7   4   3        8.50        7.13      2.07 o 
  -6   4   3        0.77        0.68      1.07 o 
  -5   4   3       10.24       12.32      1.31 o 
  -4   4   3      302.91      253.91      4.28 o 
  -3   4   3      373.78      343.80      5.29 o 
  -2   4   3     1972.70     1930.00     24.74 o 
  -1   4   3       45.52       43.55      0.90 o 
   0   4   3        0.00        6.20      3.17 o 
   1   4   3     1982.13     2024.32     23.23 o 
   2   4   3     1264.08     1365.93     17.90 o 
   3   4   3      883.43      843.82     13.99 o 
   4   4   3       72.75       67.15      2.01 o 
   5   4   3       33.44       30.51      1.99 o 
   6   4   3        0.73       -0.22      0.99 o 
  -7   5   3       79.34       78.83      7.27 o 
  -6   5   3       64.30       70.74      3.41 o 
  -5   5   3       11.66       13.33      1.47 o 
  -4   5   3       31.04       32.92      1.57 o 
  -3   5   3      173.94      156.79      3.71 o 
  -2   5   3       15.22        8.97      0.54 o 
  -1   5   3      233.57      235.85      3.46 o 
   0   5   3     1797.31     1929.25     21.59 o 
   1   5   3     3879.58     4146.54     43.84 o 
   2   5   3      443.43      476.33      5.37 o 
   3   5   3        9.83        8.43      0.58 o 
   4   5   3      109.41      111.90      3.24 o 
   5   5   3      188.24      187.29      5.61 o 
   6   5   3      182.66      184.19      7.32 o 
  -6   6   3        2.72        3.49      1.68 o 
  -5   6   3        0.05        0.22      0.91 o 
  -4   6   3      938.45      934.24     17.89 o 
  -3   6   3       11.84       17.23      1.11 o 
  -2   6   3      935.13      996.59     14.06 o 
  -1   6   3     1014.80     1032.03     13.07 o 
   0   6   3      666.67      716.82      8.34 o 
   1   6   3      422.50      411.28      5.29 o 
   2   6   3      355.52      356.72      4.72 o 
   3   6   3     1013.25      983.77     18.60 o 
   4   6   3       34.61       32.51      2.46 o 
   5   6   3        4.10        4.96      1.20 o 
   6   6   3        6.29        6.90      1.49 o 
  -6   7   3      293.99      304.56     10.87 o 
  -5   7   3       20.37       20.82      2.41 o 
  -4   7   3       59.98       64.69      2.34 o 
  -3   7   3      609.55      578.41      9.37 o 
  -2   7   3      122.13      138.31      2.87 o 
  -1   7   3      791.27      802.16      9.79 o 
   0   7   3       91.63       77.32      1.51 o 
   1   7   3      264.26      310.51      4.60 o 
   2   7   3      412.39      381.93      5.87 o 
   3   7   3      156.40      118.89      3.89 o 
   4   7   3        5.91        5.26      1.04 o 
   5   7   3       74.60       72.38      3.66 o 
   6   7   3        4.74        8.39      1.56 o 
  -6   8   3       59.05       62.28      4.24 o 
  -5   8   3      120.93      124.34     11.68 o 
  -4   8   3       70.99       63.09      3.54 o 
  -3   8   3      206.99      191.39      3.86 o 
  -2   8   3        9.27        9.51      0.77 o 
  -1   8   3      926.16      895.67     11.99 o 
   0   8   3     1750.60     1799.61     23.51 o 
   1   8   3       23.33       26.80      0.92 o 
   2   8   3      382.50      402.22      6.81 o 
   3   8   3       62.55       57.21      3.06 o 
   4   8   3      310.29      281.28      7.58 o 
   5   8   3       10.75       14.90      1.68 o 
   6   8   3       97.75      108.27      5.54 o 
  -6   9   3        8.50        3.73      2.93 o 
  -5   9   3      229.87      220.87     15.04 o 
  -4   9   3      298.91      292.21      9.88 o 
  -3   9   3       32.70       38.65      1.57 o 
  -2   9   3        9.00        8.78      0.87 o 
  -1   9   3       23.28       24.02      1.44 o 
   0   9   3      349.51      350.61      5.32 o 
   1   9   3        5.07        3.67      0.53 o 
   2   9   3        0.29        0.23      0.70 o 
   3   9   3      174.37      160.94      6.01 o 
   4   9   3      116.51      120.25      4.31 o 
   5   9   3        5.14        9.57      1.91 o 
  -5  10   3      286.37      307.43     10.85 o 
  -4  10   3       52.80       54.82      3.58 o 
  -3  10   3       68.98       72.64      2.32 o 
  -2  10   3       33.48       33.90      1.56 o 
  -1  10   3     1270.66     1201.60     29.77 o 
   0  10   3      601.69      559.64      9.29 o 
   1  10   3        3.52        6.47      0.81 o 
   2  10   3       37.63       32.95      2.28 o 
   3  10   3      447.09      426.67     13.03 o 
   4  10   3       53.19       68.77      3.98 o 
   5  10   3       15.28       14.93      2.45 o 
  -5  11   3       15.30       17.01      2.55 o 
  -4  11   3       49.03       58.46      6.43 o 
  -3  11   3       51.74       47.49      5.10 o 
  -2  11   3       28.73       30.38      2.09 o 
  -1  11   3        8.55       10.73      1.03 o 
   0  11   3      110.82      113.69      3.95 o 
   1  11   3        7.23        9.77      1.78 o 
   2  11   3        0.20        1.68      1.12 o 
   3  11   3       12.21       13.08      1.88 o 
   4  11   3        1.46        3.14      1.52 o 
   5  11   3      214.35      228.01      8.76 o 
  -5  12   3      151.72      162.53      7.30 o 
  -4  12   3        8.42       10.78      2.02 o 
  -3  12   3       23.59       26.21      4.61 o 
  -2  12   3      174.79      174.91      5.32 o 
  -1  12   3       91.94      104.49      3.69 o 
   0  12   3       57.68       61.30      6.43 o 
   1  12   3      210.26      216.05     13.71 o 
   2  12   3        0.18        0.44      0.97 o 
   3  12   3        2.29        7.66      1.64 o 
   4  12   3       41.16       38.58      3.35 o 
  -4  13   3      159.17      154.65      6.86 o 
  -3  13   3       17.36       16.24      2.27 o 
  -2  13   3      212.55      217.81      6.43 o 
  -1  13   3      162.61      148.11     13.22 o 
   0  13   3       94.39      101.43      7.13 o 
   1  13   3      151.42      161.68      8.67 o 
   2  13   3       67.80       52.74      3.34 o 
   3  13   3       32.24       37.95      3.00 o 
   4  13   3       31.29       32.05      3.04 o 
  -3  14   3        1.20       -1.33      1.33 o 
  -2  14   3        0.01        0.28      1.68 o 
  -1  14   3        6.61        7.75      1.68 o 
   0  14   3       11.79       10.20      1.77 o 
   1  14   3        7.12       10.34      2.51 o 
   2  14   3      271.58      292.95     13.72 o 
   3  14   3       40.65       43.31      3.34 o 
  -2  15   3      186.20      208.70     11.33 o 
  -1  15   3      202.84      230.52      8.36 o 
   0  15   3      184.37      214.86     11.05 o 
   1  15   3      176.71      187.99     10.07 o 
   2  15   3        0.10       -1.40      1.54 o 
  -1  16   3       23.73       27.39      3.91 o 
   0  16   3        5.44        4.89      2.38 o 
   1  16   3        5.58       10.06      2.79 o 
  -7   0   4      107.99      111.71      7.69 o 
  -6   0   4      341.20      350.28     11.32 o 
  -5   0   4        6.15        4.21      1.09 o 
  -4   0   4     3545.20     3398.73     71.28 o 
  -3   0   4      253.93      252.84      4.72 o 
  -2   0   4    10801.99     9928.49    331.44 o 
  -1   0   4        2.42        1.34      0.34 o 
   0   0   4     6065.47     5585.11    271.95 o 
   1   0   4     5553.38     5323.03    142.21 o 
   2   0   4     1435.11     1405.13     25.52 o 
   3   0   4      700.41      627.73     10.62 o 
   4   0   4        0.07        0.77      0.77 o 
   5   0   4      514.49      511.19     18.80 o 
   6   0   4       44.08       45.88      3.14 o 
  -7   1   4        2.97        2.01      1.50 o 
  -6   1   4      364.33      351.80      8.05 o 
  -5   1   4      304.57      303.83      5.63 o 
  -4   1   4       11.63       12.00      0.82 o 
  -3   1   4      442.43      411.61      5.13 o 
  -2   1   4     1886.92     2001.49     22.79 o 
  -1   1   4       53.52       63.28      1.06 o 
   0   1   4    11824.89    12336.88    537.57 o 
   1   1   4      992.73     1035.12     13.72 o 
   2   1   4        0.21       -0.05      0.18 o 
   3   1   4      824.16      869.82     11.51 o 
   4   1   4      750.21      755.12     10.28 o 
   5   1   4        2.48        1.88      1.17 o 
   6   1   4        4.30        4.39      1.00 o 
  -7   2   4       26.42       28.53      2.47 o 
  -6   2   4       98.84       87.78      3.68 o 
  -5   2   4      358.83      348.96      6.32 o 
  -4   2   4      249.32      241.28      4.44 o 
  -3   2   4     1268.73     1329.23     17.36 o 
  -2   2   4     3562.79     3626.82     44.49 o 
  -1   2   4      407.24      401.74      5.68 o 
   0   2   4     1089.98     1127.96     13.86 o 
   1   2   4      663.73      721.76     10.47 o 
   2   2   4     1303.97     1287.40     15.82 o 
   3   2   4     2406.67     2509.24     32.15 o 
   4   2   4      165.50      168.01      3.32 o 
   5   2   4       27.94       22.76      1.31 o 
   6   2   4        6.35        7.09      1.32 o 
  -7   3   4       55.59       54.43      3.81 o 
  -6   3   4       89.35       98.24      4.67 o 
  -5   3   4      369.34      349.19      7.70 o 
  -4   3   4        5.71        4.34      0.83 o 
  -3   3   4     1951.73     1837.50     22.36 o 
  -2   3   4      974.31     1039.40     12.72 o 
  -1   3   4     2057.66     2071.16     28.19 o 
   0   3   4       15.90       11.87      0.38 o 
   1   3   4      743.26      809.18     11.76 o 
   2   3   4      780.44      786.85     10.48 o 
   3   3   4      510.62      484.99      6.65 o 
   4   3   4      859.80      816.24     14.16 o 
   5   3   4       50.10       46.76      2.22 o 
   6   3   4        3.37        4.06      1.23 o 
  -7   4   4        0.51        1.53      2.65 o 
  -6   4   4      104.82      110.73      4.30 o 
  -5   4   4       81.25       77.37      2.69 o 
  -4   4   4      122.01      113.96      2.88 o 
  -3   4   4      140.92      182.42      3.13 o 
  -2   4   4       73.20       59.94      1.24 o 
  -1   4   4      778.89      810.20     10.73 o 
   0   4   4      350.10      369.88      4.39 o 
   1   4   4     1601.07     1691.56     18.94 o 
   2   4   4      121.69      106.62      1.62 o 
   3   4   4       60.68       60.60      1.43 o 
   4   4   4      106.28      101.21      2.62 o 
   5   4   4      130.98      118.31      4.03 o 
   6   4   4       46.18       53.09      3.36 o 
  -7   5   4        9.21       12.71      2.42 o 
  -6   5   4        3.19        2.86      3.35 o 
  -5   5   4      220.15      203.43      5.12 o 
  -4   5   4      433.77      422.14      7.94 o 
  -3   5   4     1325.31     1344.91     18.80 o 
  -2   5   4       59.80       50.66      1.12 o 
  -1   5   4       49.13       27.20      0.84 o 
   0   5   4      129.09      124.79      1.76 o 
   1   5   4     1463.68     1529.08     16.40 o 
   2   5   4      510.97      546.07      6.39 o 
   3   5   4      463.36      440.01      7.81 o 
   4   5   4      288.90      272.63      6.22 o 
   5   5   4      162.97      151.97      4.84 o 
   6   5   4        0.46        1.91      1.12 o 
  -6   6   4      148.71      138.04      6.22 o 
  -5   6   4      251.22      241.00      8.58 o 
  -4   6   4      108.61      107.97      3.66 o 
  -3   6   4      116.95      108.12      2.82 o 
  -2   6   4      379.53      349.44      5.41 o 
  -1   6   4      365.95      365.19      4.98 o 
   0   6   4      148.47      201.94      2.68 o 
   1   6   4      801.00      837.47      9.27 o 
   2   6   4     1305.78     1344.87     16.57 o 
   3   6   4        2.47        4.14      0.86 o 
   4   6   4      198.19      214.06      5.97 o 
   5   6   4       79.13       72.13      3.66 o 
   6   6   4      116.95      112.21      4.80 o 
  -6   7   4       35.67       32.22      3.04 o 
  -5   7   4       38.23       37.22      2.96 o 
  -4   7   4      366.91      332.97      8.47 o 
  -3   7   4     1447.82     1419.60     35.11 o 
  -2   7   4        1.48        0.96      0.42 o 
  -1   7   4      589.14      596.97      7.47 o 
   0   7   4       99.58       84.52      1.43 o 
   1   7   4      694.70      709.52      9.16 o 
   2   7   4      410.22      383.21      6.35 o 
   3   7   4        0.04        0.64      0.71 o 
   4   7   4      458.29      446.05     10.93 o 
   5   7   4       64.59       58.95      2.90 o 
   6   7   4       24.90       21.90      2.08 o 
  -6   8   4       10.10        9.00      2.72 o 
  -5   8   4       94.56      101.10      4.97 o 
  -4   8   4      399.26      376.60      9.49 o 
  -3   8   4      316.21      318.81      5.80 o 
  -2   8   4      327.06      296.73      5.93 o 
  -1   8   4      413.60      395.61      5.86 o 
   0   8   4        1.88        7.30      0.60 o 
   1   8   4      548.76      541.53      8.18 o 
   2   8   4      524.78      538.58     11.04 o 
   3   8   4       80.42       82.32      3.73 o 
   4   8   4       48.34       43.98      2.41 o 
   5   8   4        7.24        9.73      1.49 o 
   6   8   4      170.92      181.12     11.75 o 
  -6   9   4       49.82       57.71      4.22 o 
  -5   9   4      146.15      148.89      6.55 o 
  -4   9   4      573.20      559.35     16.78 o 
  -3   9   4       69.38       67.71      2.76 o 
  -2   9   4      871.64      852.19     15.07 o 
  -1   9   4      101.87       97.71      2.59 o 
   0   9   4     1093.66     1094.47     14.95 o 
   1   9   4      536.60      519.83     10.27 o 
   2   9   4       11.39        9.19      1.13 o 
   3   9   4       58.46       53.50      2.99 o 
   4   9   4       17.35       13.99      2.64 o 
   5   9   4      102.58      105.00      4.21 o 
  -5  10   4      128.24      137.69      9.72 o 
  -4  10   4      236.70      219.34      8.10 o 
  -3  10   4       31.76       28.51      1.47 o 
  -2  10   4        6.07        8.87      1.49 o 
  -1  10   4      708.83      698.10     12.57 o 
   0  10   4      537.45      518.80      8.13 o 
   1  10   4        0.50       -0.52      0.61 o 
   2  10   4      118.61      138.32      5.26 o 
   3  10   4      357.58      353.69     11.17 o 
   4  10   4       89.70       86.83      5.31 o 
   5  10   4       99.78       91.11      4.80 o 
  -5  11   4      102.48      102.88      5.41 o 
  -4  11   4        3.82        2.77      1.61 o 
  -3  11   4       90.43       90.06      6.29 o 
  -2  11   4      375.20      381.57      9.54 o 
  -1  11   4       22.40       23.62      1.35 o 
   0  11   4     1599.90     1544.13     90.20 o 
   1  11   4      103.95       90.71      4.00 o 
   2  11   4      190.26      204.47      7.19 o 
   3  11   4       32.70       28.56      2.42 o 
   4  11   4       49.12       35.10      2.95 o 
   5  11   4       97.76      114.94      5.64 o 
  -5  12   4       43.62       42.84      4.61 o 
  -4  12   4        1.33        6.88      1.83 o 
  -3  12   4       74.88       68.84      3.95 o 
  -2  12   4       20.15       18.77      1.66 o 
  -1  12   4      280.42      275.37     11.36 o 
   0  12   4      195.90      202.19      6.97 o 
   1  12   4      336.80      344.01     10.69 o 
   2  12   4       73.75       77.82      3.92 o 
   3  12   4       10.73       10.28      1.85 o 
   4  12   4       64.36       55.36      3.69 o 
  -4  13   4        6.72        7.08      2.02 o 
  -3  13   4        3.16        1.33      2.86 o 
  -2  13   4       66.92       68.70      3.14 o 
  -1  13   4        1.31        0.74      1.19 o 
   0  13   4      138.36      129.88     13.01 o 
   1  13   4       28.21       25.99      3.21 o 
   2  13   4       17.92       16.12      2.02 o 
   3  13   4        6.52        4.85      1.61 o 
   4  13   4        1.34        2.95      1.64 o 
  -3  14   4        0.13       -1.01      1.33 o 
  -2  14   4        0.55       -0.33      1.13 o 
  -1  14   4     1004.38      910.13     96.31 o 
   0  14   4       35.43       38.71      3.91 o 
   1  14   4       83.08       90.58      6.15 o 
   2  14   4       58.79       50.31      4.61 o 
   3  14   4        0.69        1.63      1.41 o 
  -2  15   4       51.61       47.66      5.03 o 
  -1  15   4        0.60        2.65      2.10 o 
   0  15   4        4.40        4.33      2.10 o 
   1  15   4        2.78        1.54      1.82 o 
   2  15   4        5.23        4.05      2.10 o 
  -1  16   4       71.72       81.21      6.43 o 
   0  16   4       36.68       36.47      4.19 o 
  -7   1   5       31.90       29.37      2.42 o 
  -6   1   5      461.84      486.99     10.54 o 
  -5   1   5       17.76       19.27      1.15 o 
  -4   1   5       85.19       80.03      2.03 o 
  -3   1   5      665.66      649.51      7.83 o 
  -2   1   5     2068.32     2002.60     22.83 o 
  -1   1   5     2876.16     2987.76     37.88 o 
   0   1   5      197.91      198.09      2.73 o 
   1   1   5     2341.13     2422.83     32.17 o 
   2   1   5      296.88      298.99      3.95 o 
   3   1   5      736.01      705.50      9.43 o 
   4   1   5       41.19       36.61      1.17 o 
   5   1   5      341.12      329.48      7.33 o 
   6   1   5       58.38       63.39      2.61 o 
  -7   2   5       82.00       88.96      4.03 o 
  -6   2   5        5.12        7.31      1.62 o 
  -5   2   5        0.72        2.60      0.90 o 
  -4   2   5       10.51        8.04      0.74 o 
  -3   2   5        1.97        7.12      0.43 o 
  -2   2   5      123.04       95.99      1.48 o 
  -1   2   5     1456.63     1480.88     20.23 o 
   0   2   5     4661.21     4638.94     63.98 o 
   1   2   5      738.20      770.26     11.19 o 
   2   2   5      783.51      819.48     11.60 o 
   3   2   5      152.18      142.09      2.19 o 
   4   2   5      320.48      302.25      5.89 o 
   5   2   5       96.89       94.01      2.99 o 
   6   2   5        1.45        1.89      1.14 o 
  -7   3   5        0.58       -1.47      1.53 o 
  -6   3   5      104.74      119.62      4.46 o 
  -5   3   5       10.67       12.78      1.07 o 
  -4   3   5      544.26      514.03      8.50 o 
  -3   3   5      360.56      387.91      4.93 o 
  -2   3   5     3209.77     3412.64     44.77 o 
  -1   3   5     2576.15     2538.59     32.33 o 
   0   3   5      191.48      216.11      3.25 o 
   1   3   5      252.31      258.66      4.13 o 
   2   3   5      213.87      203.54      3.46 o 
   3   3   5      371.90      360.90      4.86 o 
   4   3   5      273.49      275.80      5.52 o 
   5   3   5      130.52      130.73      3.76 o 
   6   3   5      212.31      210.25      6.33 o 
  -7   4   5      385.94      409.10     13.79 o 
  -6   4   5       32.10       27.47      2.80 o 
  -5   4   5      129.00      137.96      4.16 o 
  -4   4   5      854.55      876.23     13.81 o 
  -3   4   5     1939.39     1881.82     26.00 o 
  -2   4   5     1465.29     1438.45     17.50 o 
  -1   4   5      307.73      279.09      4.21 o 
   0   4   5      544.68      535.48      5.92 o 
   1   4   5       38.65       49.20      0.94 o 
   2   4   5       82.92      111.30      2.31 o 
   3   4   5       75.46       66.88      1.49 o 
   4   4   5      379.02      360.63      6.92 o 
   5   4   5       99.78      100.17      3.66 o 
   6   4   5       54.77       56.99      2.94 o 
  -7   5   5        2.70        5.16      2.12 o 
  -6   5   5        2.70        3.00      3.14 o 
  -5   5   5      429.89      421.52      9.11 o 
  -4   5   5       32.76       28.37      1.39 o 
  -3   5   5        0.06        0.56      0.36 o 
  -2   5   5      128.47      138.52      2.16 o 
  -1   5   5       59.43       68.47      1.35 o 
   0   5   5     1247.95     1281.54     14.50 o 
   1   5   5      104.34      126.17      1.89 o 
   2   5   5     1050.29     1062.32     13.52 o 
   3   5   5       40.30       39.78      1.54 o 
   4   5   5       22.83       19.29      1.34 o 
   5   5   5       39.18       46.87      2.41 o 
   6   5   5       10.55       12.13      1.62 o 
  -6   6   5        6.02        3.59      1.73 o 
  -5   6   5       27.32       29.07      2.62 o 
  -4   6   5      473.24      421.15     10.29 o 
  -3   6   5      878.44      819.20     12.79 o 
  -2   6   5      986.30      958.20     11.43 o 
  -1   6   5      695.97      712.25      9.66 o 
   0   6   5     1321.04     1346.74     15.29 o 
   1   6   5      347.76      362.03      4.46 o 
   2   6   5      509.32      525.10      7.15 o 
   3   6   5        4.44        6.54      0.93 o 
   4   6   5      193.32      209.25      5.89 o 
   5   6   5      224.29      209.14      6.21 o 
   6   6   5        6.14        7.55      1.45 o 
  -6   7   5       90.92       84.92      4.87 o 
  -5   7   5      266.37      268.28     11.69 o 
  -4   7   5        0.01       -0.36      0.71 o 
  -3   7   5     1378.44     1370.20     22.91 o 
  -2   7   5      575.60      574.30     10.37 o 
  -1   7   5        7.35        5.83      0.80 o 
   0   7   5      387.99      351.40      4.44 o 
   1   7   5      279.07      276.33      4.10 o 
   2   7   5      597.28      530.71      8.62 o 
   3   7   5      205.19      196.17      5.63 o 
   4   7   5       49.18       47.94      2.83 o 
   5   7   5       42.32       40.55      2.42 o 
   6   7   5       14.45       15.13      1.89 o 
  -6   8   5      137.66      132.67      6.35 o 
  -5   8   5        0.80        0.51      1.37 o 
  -4   8   5       70.12       72.50      3.01 o 
  -3   8   5      130.77      131.02      2.98 o 
  -2   8   5        3.45        2.29      0.62 o 
  -1   8   5       39.21       40.52      1.07 o 
   0   8   5      663.58      708.95      9.24 o 
   1   8   5      612.99      612.61      9.10 o 
   2   8   5       65.73       75.41      2.82 o 
   3   8   5      171.57      181.99      6.39 o 
   4   8   5      305.98      271.31      7.45 o 
   5   8   5       59.95       57.98      2.98 o 
  -6   9   5        2.90        3.34      2.79 o 
  -5   9   5       37.39       29.48      4.89 o 
  -4   9   5        1.76        0.80      2.65 o 
  -3   9   5       50.05       56.15      1.96 o 
  -2   9   5       97.31       98.95      3.33 o 
  -1   9   5       48.88       44.73      1.63 o 
   0   9   5       31.59       32.24      0.98 o 
   1   9   5      352.20      368.70      7.94 o 
   2   9   5        4.57        4.89      1.11 o 
   3   9   5      321.72      333.92     10.45 o 
   4   9   5        0.24        1.85      0.96 o 
   5   9   5       15.46       14.28      3.53 o 
  -5  10   5        1.63        0.00      1.41 o 
  -4  10   5      797.22      785.52     22.72 o 
  -3  10   5      134.54      132.41      3.75 o 
  -2  10   5       12.55       12.34      1.11 o 
  -1  10   5       90.52       80.30      2.37 o 
   0  10   5      232.24      257.05      4.78 o 
   1  10   5     1131.99     1146.09     30.58 o 
   2  10   5       26.93       19.94      1.88 o 
   3  10   5      334.84      337.90     10.77 o 
   4  10   5        6.88        9.41      2.72 o 
   5  10   5        2.61        0.96      1.47 o 
  -5  11   5        1.35        1.54      1.75 o 
  -4  11   5       40.28       39.53      3.24 o 
  -3  11   5       14.27        8.85      1.38 o 
  -2  11   5      327.24      319.43      8.27 o 
  -1  11   5      307.17      310.94      6.96 o 
   0  11   5       10.15       12.65      1.29 o 
   1  11   5        1.53        1.45      0.93 o 
   2  11   5       69.05       73.93      3.84 o 
   3  11   5       16.32       18.58      6.92 o 
   4  11   5      267.32      233.55      8.54 o 
  -5  12   5        1.72        1.68      2.65 o 
  -4  12   5      205.14      212.58      8.39 o 
  -3  12   5       79.35       81.07      4.39 o 
  -2  12   5       19.51       17.16      1.63 o 
  -1  12   5       78.87       68.10      2.85 o 
   0  12   5       70.72       70.98      3.55 o 
   1  12   5      194.18      196.05      6.96 o 
   2  12   5        6.04        4.95      1.31 o 
   3  12   5      105.95      108.52      8.67 o 
   4  12   5       22.02       21.89      2.55 o 
  -4  13   5       12.64       13.98      2.37 o 
  -3  13   5        9.74       10.67      2.02 o 
  -2  13   5        3.08        1.36      1.41 o 
  -1  13   5       20.33       29.72      2.46 o 
   0  13   5      300.69      320.23     14.14 o 
   1  13   5        2.00        1.26      1.54 o 
   2  13   5      190.20      199.15      7.39 o 
   3  13   5        2.15        3.84      1.50 o 
  -3  14   5        1.04       -0.52      1.37 o 
  -2  14   5       17.14       16.79      2.15 o 
  -1  14   5       38.64       38.96      3.91 o 
   0  14   5       74.01       82.75      5.73 o 
   1  14   5      143.71      128.38      7.69 o 
   2  14   5       25.65       43.74      4.19 o 
   3  14   5       10.90       10.76      2.08 o 
  -2  15   5       11.40        7.98      1.83 o 
  -1  15   5      183.04      189.26     10.35 o 
   0  15   5      173.07      173.86      9.37 o 
   1  15   5       19.66       23.75      3.35 o 
   2  15   5      147.01      159.00      9.09 o 
  -1  16   5      112.42      138.27      8.53 o 
   0  16   5        0.98       -0.98      1.54 o 
  -7   0   6      184.79      206.46     11.47 o 
  -6   0   6      384.58      412.26     12.97 o 
  -5   0   6      713.54      678.87     15.81 o 
  -4   0   6      180.07      175.36      5.50 o 
  -3   0   6     1065.68     1050.53     19.16 o 
  -2   0   6      496.30      515.68      8.75 o 
  -1   0   6    13133.29    12397.75    470.48 o 
   0   0   6      295.62      281.89      6.21 o 
   1   0   6      576.62      597.11      9.24 o 
   2   0   6       57.17       61.74      1.31 o 
   3   0   6        6.33        7.27      0.98 o 
   4   0   6     1927.79     1898.95     40.46 o 
   5   0   6       11.35       10.32      1.57 o 
   6   0   6      269.61      271.66     13.02 o 
  -7   1   6       19.04       19.93      2.20 o 
  -6   1   6        0.51        0.87      0.97 o 
  -5   1   6       74.91       74.63      3.55 o 
  -4   1   6      136.03      129.99      2.85 o 
  -3   1   6      145.52      200.82      2.97 o 
  -2   1   6      107.45      144.25      2.28 o 
  -1   1   6       70.13       66.16      1.24 o 
   0   1   6     2269.04     2350.49     30.12 o 
   1   1   6       49.96       44.77      0.81 o 
   2   1   6      117.15      126.48      1.59 o 
   3   1   6      506.06      523.78      7.29 o 
   4   1   6        4.34        5.36      0.61 o 
   5   1   6       59.63       55.20      2.23 o 
   6   1   6       29.95       31.16      1.88 o 
  -7   2   6        4.52        6.26      1.97 o 
  -6   2   6       18.85       24.07      2.04 o 
  -5   2   6      654.88      674.77     12.14 o 
  -4   2   6      325.27      332.69      5.39 o 
  -3   2   6     1321.53     1321.07     15.38 o 
  -2   2   6       11.67       14.01      0.65 o 
  -1   2   6     1230.90     1232.07     18.18 o 
   0   2   6     3274.38     3411.80     67.42 o 
   1   2   6      235.10      258.03      4.26 o 
   2   2   6     1004.82     1126.79     13.30 o 
   3   2   6       37.14       33.59      0.81 o 
   4   2   6      395.46      384.87      7.23 o 
   5   2   6        1.57        1.00      0.70 o 
   6   2   6       49.77       49.85      2.71 o 
  -7   3   6      219.79      227.21      9.00 o 
  -6   3   6      133.07      137.86      6.98 o 
  -5   3   6      215.03      225.82      4.89 o 
  -4   3   6      603.27      580.29      8.74 o 
  -3   3   6       20.44       19.23      0.73 o 
  -2   3   6     3986.41     4090.03     48.75 o 
  -1   3   6      370.17      395.78      5.40 o 
   0   3   6      661.29      588.87      7.49 o 
   1   3   6        3.09        7.18      0.48 o 
   2   3   6      239.52      239.91      4.32 o 
   3   3   6      437.30      429.15      5.67 o 
   4   3   6        8.98        7.58      0.80 o 
   5   3   6      683.80      667.18     15.42 o 
   6   3   6       53.52       50.57      2.73 o 
  -7   4   6       35.23       33.95      3.40 o 
  -6   4   6        1.42        1.75      1.75 o 
  -5   4   6       29.01       35.21      1.85 o 
  -4   4   6      164.87      155.95      3.74 o 
  -3   4   6      156.82      154.92      3.78 o 
  -2   4   6       30.39       44.03      1.35 o 
  -1   4   6       64.04       65.07      1.33 o 
   0   4   6      300.69      356.85      4.23 o 
   1   4   6       34.74       51.34      1.16 o 
   2   4   6      165.47      181.31      2.81 o 
   3   4   6      639.60      647.13     11.13 o 
   4   4   6       87.62       88.86      2.93 o 
   5   4   6        0.65        0.89      0.88 o 
   6   4   6       19.92       20.03      1.86 o 
  -7   5   6       73.16       78.62      4.93 o 
  -6   5   6       95.66      104.05      5.23 o 
  -5   5   6        1.28        2.83      1.16 o 
  -4   5   6        7.10        6.81      0.74 o 
  -3   5   6       14.44       17.44      0.83 o 
  -2   5   6      833.32      726.69      9.67 o 
  -1   5   6      545.05      517.38      7.11 o 
   0   5   6      650.75      603.48      6.72 o 
   1   5   6        0.05        1.37      0.26 o 
   2   5   6       12.91       16.65      0.68 o 
   3   5   6       70.02       69.13      2.14 o 
   4   5   6      335.20      342.65      8.71 o 
   5   5   6      334.54      344.54      8.92 o 
   6   5   6        2.49        2.76      1.20 o 
  -6   6   6       50.91       45.20      7.41 o 
  -5   6   6        0.21        0.50      0.97 o 
  -4   6   6      467.32      437.73     10.66 o 
  -3   6   6      197.36      195.46      5.15 o 
  -2   6   6        2.27        5.12      0.43 o 
  -1   6   6      200.60      189.48      3.00 o 
   0   6   6      583.23      640.59      7.53 o 
   1   6   6      626.21      592.21      7.76 o 
   2   6   6      587.43      583.84      9.30 o 
   3   6   6       35.32       39.84      6.36 o 
   4   6   6      167.39      166.60      5.95 o 
   5   6   6       46.49       47.45      2.58 o 
   6   6   6       79.10       82.41      3.68 o 
  -6   7   6        6.55        7.84      2.05 o 
  -5   7   6       17.99       14.19      2.15 o 
  -4   7   6       24.50       19.94      1.60 o 
  -3   7   6     1279.98     1226.50     20.68 o 
  -2   7   6     1842.33     1779.49     29.91 o 
  -1   7   6       39.87       35.59      0.96 o 
   0   7   6      198.68      176.22      2.72 o 
   1   7   6      102.74       99.74      1.83 o 
   2   7   6       69.26       60.07      2.32 o 
   3   7   6      646.55      626.93     14.58 o 
   4   7   6       57.36       52.73      3.84 o 
   5   7   6       72.28       69.43      3.63 o 
   6   7   6        0.03        0.89      1.19 o 
  -6   8   6      151.93      163.98      7.30 o 
  -5   8   6      132.09      119.07      5.57 o 
  -4   8   6       84.66       84.20      3.34 o 
  -3   8   6       42.46       40.82      1.79 o 
  -2   8   6      193.49      186.78      4.16 o 
  -1   8   6      545.10      507.18      6.89 o 
   0   8   6       10.59       12.38      0.60 o 
   1   8   6      329.46      323.21      5.18 o 
   2   8   6        1.81        3.01      0.84 o 
   3   8   6       53.55       51.59      2.84 o 
   4   8   6      132.23      128.83      5.21 o 
   5   8   6       19.09       18.92      1.87 o 
  -6   9   6        6.47        5.33      2.11 o 
  -5   9   6       72.95       69.93      4.68 o 
  -4   9   6       29.38       28.03      2.00 o 
  -3   9   6      121.55      118.63      3.13 o 
  -2   9   6        0.47        1.57      0.81 o 
  -1   9   6       14.38       11.84      0.86 o 
   0   9   6        6.83       18.67      1.11 o 
   1   9   6     1373.14     1361.14     30.58 o 
   2   9   6      828.76      765.67     22.80 o 
   3   9   6      148.18      147.27      5.58 o 
   4   9   6        7.40       10.32      1.89 o 
   5   9   6        2.08        3.82      1.47 o 
  -5  10   6        2.55       -0.58      1.47 o 
  -4  10   6        2.69        2.83      4.75 o 
  -3  10   6      544.40      520.81     11.67 o 
  -2  10   6      220.40      211.04      4.76 o 
  -1  10   6      175.86      162.34      3.83 o 
   0  10   6        5.32        7.64      0.68 o 
   1  10   6      115.75      108.30      4.32 o 
   2  10   6       24.72       26.50      2.08 o 
   3  10   6        5.99        6.24      1.39 o 
   4  10   6      254.87      248.50      8.74 o 
   5  10   6        5.61        8.74      1.85 o 
  -5  11   6      337.36      363.14     12.60 o 
  -4  11   6      205.54      205.19      8.04 o 
  -3  11   6      232.71      237.75      6.82 o 
  -2  11   6        2.78        3.62      1.02 o 
  -1  11   6      327.73      319.45      7.12 o 
   0  11   6      122.95      108.05      4.39 o 
   1  11   6       19.12       26.34      2.72 o 
   2  11   6      448.94      454.23     13.61 o 
   3  11   6       14.57       13.95      2.65 o 
   4  11   6      143.77      141.92      6.08 o 
  -4  12   6      238.83      236.69     16.86 o 
  -3  12   6        0.53        0.96      1.01 o 
  -2  12   6        1.04        0.16      0.83 o 
  -1  12   6        0.40        0.28      0.88 o 
   0  12   6        8.29       10.20      2.10 o 
   1  12   6       71.03       69.82      3.54 o 
   2  12   6       42.10       49.41      3.08 o 
   3  12   6      174.75      180.63      6.97 o 
   4  12   6       11.00       10.02      1.91 o 
  -4  13   6        0.07       -1.47      1.47 o 
  -3  13   6       23.27       21.73      4.75 o 
  -2  13   6        7.67        8.72      1.45 o 
  -1  13   6        6.91        7.67      1.82 o 
   0  13   6      122.48      114.38      6.85 o 
   1  13   6      127.27      129.77      7.27 o 
   2  13   6       39.94       42.54      3.02 o 
   3  13   6       46.94       48.65      3.39 o 
  -3  14   6       12.65       14.83      2.47 o 
  -2  14   6        4.69        2.76      1.47 o 
  -1  14   6        3.87        5.73      2.10 o 
   0  14   6      209.87      178.67      9.37 o 
   1  14   6      174.08      183.66      9.65 o 
   2  14   6       82.44       79.68      5.59 o 
   3  14   6       74.51       80.56      4.50 o 
  -2  15   6        0.50        4.47      2.24 o 
  -1  15   6       61.50       62.20      5.31 o 
   0  15   6       10.68       15.37      2.79 o 
   1  15   6        6.41        9.50      2.38 o 
   2  15   6        1.84        0.84      1.96 o 
  -7   1   7      177.65      188.79      7.81 o 
  -6   1   7       10.45        8.74      1.26 o 
  -5   1   7     1845.74     1862.38     31.12 o 
  -4   1   7      350.20      348.41      5.60 o 
  -3   1   7      360.94      350.71      4.53 o 
  -2   1   7      107.64       96.35      1.53 o 
  -1   1   7      956.58      979.30     13.60 o 
   0   1   7    10221.23     9843.07    182.86 o 
   1   1   7     1755.49     1887.92     24.74 o 
   2   1   7      125.40      117.10      1.69 o 
   3   1   7        2.58        3.99      0.36 o 
   4   1   7       86.32       82.83      2.65 o 
   5   1   7       77.89       74.92      2.62 o 
   6   1   7      151.58      161.35      4.60 o 
  -7   2   7       95.66      107.31      5.58 o 
  -6   2   7      249.42      252.64      7.32 o 
  -5   2   7       88.89       83.31      2.56 o 
  -4   2   7      109.83      108.11      2.33 o 
  -3   2   7       38.05       45.27      1.10 o 
  -2   2   7       25.41       36.38      0.81 o 
  -1   2   7        2.74        7.58      0.39 o 
   0   2   7      235.51      229.51      3.20 o 
   1   2   7     1388.67     1340.78     17.84 o 
   2   2   7        6.04        9.24      0.65 o 
   3   2   7       34.85       31.46      0.86 o 
   4   2   7       81.99       79.55      2.53 o 
   5   2   7      124.92      133.01      3.76 o 
   6   2   7       38.34       44.24      2.53 o 
  -7   3   7      107.69      105.26      5.63 o 
  -6   3   7        4.80        6.81      2.10 o 
  -5   3   7        0.60       -0.50      0.63 o 
  -4   3   7      792.40      805.82     11.80 o 
  -3   3   7       17.21       21.33      0.85 o 
  -2   3   7      279.00      287.34      3.91 o 
  -1   3   7      465.60      498.14      7.21 o 
   0   3   7     1255.27     1226.53     15.90 o 
   1   3   7        5.59       10.51      0.68 o 
   2   3   7     1774.19     1827.89     28.01 o 
   3   3   7      102.51      106.60      2.09 o 
   4   3   7      470.98      473.67      9.82 o 
   5   3   7      190.69      190.76      5.58 o 
   6   3   7       11.40       11.89      1.54 o 
  -7   4   7       38.24       24.16      3.01 o 
  -6   4   7      436.33      454.19     14.50 o 
  -5   4   7        4.07        5.03      1.18 o 
  -4   4   7      176.38      182.96      3.41 o 
  -3   4   7      176.35      175.98      2.92 o 
  -2   4   7       18.74       21.03      0.72 o 
  -1   4   7     1763.58     1734.96     22.51 o 
   0   4   7      298.67      293.10      4.11 o 
   1   4   7     6574.57     7047.29    166.28 o 
   2   4   7      685.78      704.74     11.77 o 
   3   4   7       10.99       10.97      0.94 o 
   4   4   7      189.57      178.73      4.44 o 
   5   4   7      107.88      105.84      3.75 o 
   6   4   7      188.90      196.50      6.83 o 
  -7   5   7       15.61       16.91      4.05 o 
  -6   5   7        2.96        2.74      1.71 o 
  -5   5   7       29.70       27.14      2.56 o 
  -4   5   7        7.55        8.14      0.88 o 
  -3   5   7      621.59      617.58      9.15 o 
  -2   5   7      920.58      895.83     12.66 o 
  -1   5   7      374.32      374.89      5.32 o 
   0   5   7      258.23      277.06      3.42 o 
   1   5   7      333.76      346.11      4.64 o 
   2   5   7       26.00       24.60      0.75 o 
   3   5   7     1343.74     1305.75     21.69 o 
   4   5   7      167.84      154.35      4.67 o 
   5   5   7        4.51        3.37      1.08 o 
   6   5   7       30.16       29.96      2.23 o 
  -6   6   7      427.56      417.96     13.80 o 
  -5   6   7      260.03      243.75      8.79 o 
  -4   6   7        1.34        0.06      1.25 o 
  -3   6   7      199.64      183.88      4.03 o 
  -2   6   7      294.14      314.87      4.99 o 
  -1   6   7     1762.86     1757.98     22.90 o 
   0   6   7      303.24      326.31      4.11 o 
   1   6   7     1176.60     1139.35     16.12 o 
   2   6   7        6.06        4.64      0.46 o 
   3   6   7        3.88        3.47      1.21 o 
   4   6   7        0.46        0.32      1.61 o 
   5   6   7      205.79      208.45      6.21 o 
   6   6   7       42.26       47.70      2.80 o 
  -6   7   7       46.98       43.05      3.54 o 
  -5   7   7      241.17      230.49     23.02 o 
  -4   7   7      370.40      388.43      9.79 o 
  -3   7   7       20.96       18.65      1.15 o 
  -2   7   7      323.14      293.40      4.83 o 
  -1   7   7      537.43      529.24      7.46 o 
   0   7   7      351.25      376.28      5.16 o 
   1   7   7      113.98      114.98      2.38 o 
   2   7   7      290.06      282.10      7.13 o 
   3   7   7      605.22      596.96     16.80 o 
   4   7   7       51.49       54.32      2.97 o 
   5   7   7       62.25       67.99      3.16 o 
  -6   8   7       42.25       40.27      4.19 o 
  -5   8   7       22.11       20.36      2.52 o 
  -4   8   7      159.91      142.42      4.67 o 
  -3   8   7      767.62      726.81     11.95 o 
  -2   8   7     2736.99     2640.06     43.90 o 
  -1   8   7      218.45      213.16      3.33 o 
   0   8   7        0.25        0.11      0.29 o 
   1   8   7        3.52        3.43      0.62 o 
   2   8   7     1507.28     1467.74     31.79 o 
   3   8   7      196.41      172.51      6.08 o 
   4   8   7       56.24       62.76      4.47 o 
   5   8   7       25.31       27.51      2.13 o 
  -6   9   7       53.96       62.60      4.53 o 
  -5   9   7       41.05       41.62      3.38 o 
  -4   9   7       42.10       49.48      3.44 o 
  -3   9   7      625.45      616.49     12.43 o 
  -2   9   7       49.12       54.80      1.99 o 
  -1   9   7        0.04       -0.44      0.44 o 
   0   9   7      449.69      437.85      6.32 o 
   1   9   7        1.08        2.30      0.70 o 
   2   9   7      105.97      102.29      4.17 o 
   3   9   7       26.76       27.25      2.17 o 
   4   9   7        6.88        7.50      1.52 o 
   5   9   7       39.99       37.48      2.48 o 
  -5  10   7      133.17      130.56      6.15 o 
  -4  10   7       83.45       74.98      4.30 o 
  -3  10   7      530.29      537.79     12.91 o 
  -2  10   7      301.59      287.81      6.61 o 
  -1  10   7      133.98      141.38      3.79 o 
   0  10   7       52.48       57.78      2.10 o 
   1  10   7      176.49      188.99      6.39 o 
   2  10   7      396.42      409.32     12.25 o 
   3  10   7       78.53       74.06      5.10 o 
   4  10   7      264.65      264.50      9.15 o 
   5  10   7        2.21        0.81      1.29 o 
  -5  11   7        4.92        7.42      2.25 o 
  -4  11   7       18.49       18.37      2.55 o 
  -3  11   7       94.19       94.95      3.73 o 
  -2  11   7        0.75        1.55      0.98 o 
  -1  11   7      119.95      127.38      3.64 o 
   0  11   7        5.76        2.79      1.40 o 
   1  11   7       16.00       19.48      3.14 o 
   2  11   7       24.95       23.79      2.08 o 
   3  11   7       13.97       19.18      2.09 o 
   4  11   7       40.98       43.06      5.31 o 
  -4  12   7      200.66      211.95      8.39 o 
  -3  12   7       89.92       94.77      3.84 o 
  -2  12   7      294.06      292.63      7.88 o 
  -1  12   7      339.65      336.83     19.33 o 
   0  12   7      274.85      270.21     12.04 o 
   1  12   7        6.89        8.38      1.44 o 
   2  12   7      365.18      385.32     12.01 o 
   3  12   7      122.73      136.22      5.81 o 
   4  12   7       27.40       31.49      5.80 o 
  -4  13   7       94.51       84.72      4.93 o 
  -3  13   7       97.04       99.05      5.65 o 
  -2  13   7       88.87       90.48      3.67 o 
  -1  13   7        6.53        6.57      2.10 o 
   0  13   7      310.85      290.55     13.02 o 
   1  13   7       87.21       92.26      5.87 o 
   2  13   7       20.01       22.34      3.14 o 
   3  13   7      327.66      358.12     11.82 o 
  -3  14   7       46.16       43.67      3.60 o 
  -2  14   7       25.91       33.54      3.77 o 
  -1  14   7       14.12       16.63      2.79 o 
   0  14   7        6.16        5.87      2.10 o 
   1  14   7        0.71       -0.70      1.54 o 
   2  14   7      124.68      115.77      6.99 o 
  -2  15   7        0.39       -1.12      1.68 o 
  -1  15   7      206.69      187.32     10.07 o 
   0  15   7       35.37       41.78      4.33 o 
   1  15   7      112.41      122.33      7.55 o 
  -6   0   8       12.62       17.18      2.27 o 
  -5   0   8      659.81      660.30     18.91 o 
  -4   0   8      866.42      863.73     16.56 o 
  -3   0   8        0.41        0.77      0.48 o 
  -2   0   8     4567.86     5058.92     94.70 o 
  -1   0   8     1006.97     1073.27     19.74 o 
   0   0   8      397.84      366.51     13.97 o 
   1   0   8     4596.72     4974.33     81.84 o 
   2   0   8     1367.73     1366.27     22.61 o 
   3   0   8        1.66        4.43      1.60 o 
   4   0   8      111.62      115.76      4.57 o 
   5   0   8       88.84       87.51      5.10 o 
   6   0   8       13.85       14.55      2.65 o 
  -7   1   8       16.64       19.98      3.77 o 
  -6   1   8       55.81       48.44      2.77 o 
  -5   1   8        0.84        0.70      1.33 o 
  -4   1   8      388.87      376.05      6.00 o 
  -3   1   8      845.63      898.04     11.28 o 
  -2   1   8        6.42        3.61      0.32 o 
  -1   1   8      640.17      665.17     10.50 o 
   0   1   8     1104.56     1120.55     16.79 o 
   1   1   8     2978.13     3204.32     39.72 o 
   2   1   8      195.87      188.64      2.50 o 
   3   1   8       52.98       44.27      1.54 o 
   4   1   8      281.01      280.41      7.31 o 
   5   1   8       33.97       31.43      1.98 o 
   6   1   8       25.66       28.63      2.34 o 
  -7   2   8       75.81       86.66      7.27 o 
  -6   2   8      242.93      255.18      9.94 o 
  -5   2   8        1.25        2.55      0.94 o 
  -4   2   8      227.00      234.82      4.13 o 
  -3   2   8      160.06      179.88      2.98 o 
  -2   2   8       60.67       72.47      1.54 o 
  -1   2   8     1312.02     1415.03     19.54 o 
   0   2   8     2603.80     2595.63     34.05 o 
   1   2   8        5.17       14.59      0.53 o 
   2   2   8      713.77      734.73     10.01 o 
   3   2   8       54.66       47.92      1.40 o 
   4   2   8        3.95        5.87      0.82 o 
   5   2   8      329.60      332.72      7.49 o 
   6   2   8        0.42        0.36      0.93 o 
  -7   3   8       52.19       56.40      4.18 o 
  -6   3   8      137.16      134.96      6.08 o 
  -5   3   8       59.00       61.65      2.86 o 
  -4   3   8       40.18       49.52      1.52 o 
  -3   3   8        6.89       13.94      0.70 o 
  -2   3   8       35.99       34.43      0.92 o 
  -1   3   8      716.96      704.59      9.35 o 
   0   3   8      954.51      928.46     12.92 o 
   1   3   8      559.14      519.98      7.81 o 
   2   3   8      227.77      226.21      4.60 o 
   3   3   8      175.13      183.45      3.38 o 
   4   3   8      122.68      120.86      3.36 o 
   5   3   8       19.50       18.83      1.61 o 
   6   3   8       77.99       76.44      3.46 o 
  -7   4   8        5.22        2.60      4.61 o 
  -6   4   8       12.39       10.98      2.11 o 
  -5   4   8        0.12        1.87      1.29 o 
  -4   4   8        0.72       -0.08      0.51 o 
  -3   4   8      181.72      163.19      2.79 o 
  -2   4   8       19.39       16.26      0.88 o 
  -1   4   8     3181.82     3474.60     51.06 o 
   0   4   8       41.44       29.67      0.72 o 
   1   4   8      392.22      432.99      7.36 o 
   2   4   8      801.94      793.72     14.05 o 
   3   4   8       10.61        9.21      0.82 o 
   4   4   8      130.69      125.76      3.44 o 
   5   4   8       89.95       81.03      3.21 o 
   6   4   8       13.49       13.80      1.63 o 
  -6   5   8      107.35      115.83      5.67 o 
  -5   5   8      286.38      277.90      9.64 o 
  -4   5   8       55.93       58.69      2.23 o 
  -3   5   8       49.35       48.79      1.56 o 
  -2   5   8        3.78        3.40      0.44 o 
  -1   5   8      598.09      541.48      7.47 o 
   0   5   8      480.80      456.57      5.73 o 
   1   5   8     1361.95     1362.24     17.03 o 
   2   5   8      886.32      829.17     14.11 o 
   3   5   8        9.36        8.80      0.64 o 
   4   5   8      291.65      281.56      8.85 o 
   5   5   8       37.56       40.40      2.74 o 
   6   5   8      107.13      106.46      4.47 o 
  -6   6   8       54.56       53.65      4.40 o 
  -5   6   8       32.22       31.45      3.00 o 
  -4   6   8       20.32       24.25      1.53 o 
  -3   6   8       20.61       21.88      1.64 o 
  -2   6   8       87.24       82.71      1.82 o 
  -1   6   8        2.00       11.69      0.75 o 
   0   6   8       51.05       57.39      1.11 o 
   1   6   8       60.45       64.06      1.48 o 
   2   6   8      172.19      167.90      3.35 o 
   3   6   8        3.64        2.75      0.74 o 
   4   6   8       92.44       91.86      5.66 o 
   5   6   8      258.35      238.23      6.85 o 
  -6   7   8       47.82       51.22      3.89 o 
  -5   7   8      145.21      151.43      8.95 o 
  -4   7   8      139.00      140.36      3.92 o 
  -3   7   8       10.33        9.38      0.94 o 
  -2   7   8      277.47      270.57      4.56 o 
  -1   7   8      366.11      346.42      5.15 o 
   0   7   8       15.50       10.21      0.52 o 
   1   7   8       70.79       69.20      1.67 o 
   2   7   8        0.12        0.70      0.61 o 
   3   7   8        0.48        1.63      0.97 o 
   4   7   8        7.60       10.76      1.44 o 
   5   7   8      109.59      118.46      4.30 o 
  -6   8   8       55.04       67.11      4.49 o 
  -5   8   8       59.80       58.35      4.61 o 
  -4   8   8       44.92       50.62      2.61 o 
  -3   8   8      456.54      438.26      7.73 o 
  -2   8   8      309.48      305.41      6.98 o 
  -1   8   8      677.07      658.70      8.78 o 
   0   8   8       63.49       68.07      1.44 o 
   1   8   8      579.02      580.31     10.54 o 
   2   8   8      902.99      893.38     24.18 o 
   3   8   8        3.83        3.49      2.72 o 
   4   8   8      186.60      184.46      6.65 o 
   5   8   8       20.19       21.17      1.91 o 
  -6   9   8       96.23      100.73      5.67 o 
  -5   9   8       23.81       19.58      2.52 o 
  -4   9   8      152.42      138.68      6.05 o 
  -3   9   8        0.35        0.70      0.85 o 
  -2   9   8      282.35      274.78      5.78 o 
  -1   9   8      498.91      483.88      8.35 o 
   0   9   8       83.93       77.88      1.87 o 
   1   9   8       28.29       23.64      2.08 o 
   2   9   8       24.01       28.99      2.04 o 
   3   9   8      144.86      148.20      5.57 o 
   4   9   8       88.27       89.41      4.26 o 
   5   9   8       30.00       34.76      3.12 o 
  -5  10   8        7.04        9.45      2.31 o 
  -4  10   8        0.20       -0.69      2.17 o 
  -3  10   8        6.89        7.48      2.32 o 
  -2  10   8       81.86       78.84      2.77 o 
  -1  10   8        1.68        2.93      0.83 o 
   0  10   8     1101.52     1089.96     24.04 o 
   1  10   8       52.33       48.56      2.28 o 
   2  10   8        2.56        2.85      1.47 o 
   3  10   8       11.16       11.13      1.63 o 
   4  10   8        5.64        5.88      2.58 o 
  -5  11   8        4.91        7.09      2.22 o 
  -4  11   8      119.94      130.13      9.09 o 
  -3  11   8        6.93        7.07      1.34 o 
  -2  11   8      629.19      631.19     14.76 o 
  -1  11   8       51.86       53.59      2.57 o 
   0  11   8      580.16      543.37     21.20 o 
   1  11   8       68.71       52.55      2.94 o 
   2  11   8      114.88      113.56      4.75 o 
   3  11   8      638.46      640.34     18.62 o 
   4  11   8        0.87        0.28      1.16 o 
  -4  12   8        0.10       -0.89      1.44 o 
  -3  12   8      132.73      148.40      5.05 o 
  -2  12   8      111.06      116.46      4.23 o 
  -1  12   8      444.92      442.56     18.22 o 
   0  12   8        7.06        4.47      1.68 o 
   1  12   8       47.93       55.52      3.12 o 
   2  12   8       88.72      101.25      4.57 o 
   3  12   8       16.68       17.17      2.11 o 
   4  12   8       13.99       21.81      2.45 o 
  -4  13   8       23.93       25.94      6.29 o 
  -3  13   8       37.73       38.37      3.14 o 
  -2  13   8       90.42       94.91      4.68 o 
  -1  13   8       11.79        9.50      2.24 o 
   0  13   8        7.42        7.82      2.10 o 
   1  13   8       15.48       19.98      2.79 o 
   2  13   8        3.32        4.47      1.39 o 
   3  13   8      148.64      165.23     11.61 o 
  -3  14   8      149.35      154.53     10.07 o 
  -2  14   8       26.92       25.43      3.35 o 
  -1  14   8       21.40       22.78      3.07 o 
   0  14   8       17.25       21.24      3.07 o 
   1  14   8        0.20       -0.14      1.40 o 
   2  14   8       88.98       75.21      5.45 o 
  -2  15   8       16.76       13.83      2.93 o 
  -1  15   8        8.09        8.24      2.38 o 
   0  15   8      103.59      105.27      6.85 o 
   1  15   8        0.57        0.70      1.68 o 
  -7   1   9        1.64        3.49      2.65 o 
  -6   1   9      303.92      299.64      8.58 o 
  -5   1   9      215.46      211.62      5.32 o 
  -4   1   9      582.56      567.43      8.64 o 
  -3   1   9     2107.43     2069.14     26.63 o 
  -2   1   9        6.62        8.00      0.43 o 
  -1   1   9       72.31       77.20      2.93 o 
   0   1   9      221.02      262.46      3.72 o 
   1   1   9     3546.12     3611.88     44.46 o 
   2   1   9      688.67      729.73      8.73 o 
   3   1   9      906.51      900.93     15.71 o 
   4   1   9       34.56       35.88      3.27 o 
   5   1   9      154.88      149.83      5.57 o 
   6   1   9       86.91       88.82      4.22 o 
  -7   2   9        0.01       -1.82      2.38 o 
  -6   2   9       18.67       18.33      3.63 o 
  -5   2   9      193.37      184.14      5.59 o 
  -4   2   9      993.66      962.68     13.96 o 
  -3   2   9      107.71      135.08      2.61 o 
  -2   2   9      856.94      983.68     12.95 o 
  -1   2   9      197.04      183.67      3.18 o 
   0   2   9      333.18      307.39      5.03 o 
   1   2   9      395.63      412.24      6.30 o 
   2   2   9      505.49      502.93      7.04 o 
   3   2   9       30.31       28.38      1.34 o 
   4   2   9        2.33        1.69      0.79 o 
   5   2   9       77.22       79.16      2.78 o 
   6   2   9       60.19       57.06      4.13 o 
  -7   3   9       17.96       20.12      3.91 o 
  -6   3   9      167.58      178.76      7.36 o 
  -5   3   9       81.66       84.45      3.45 o 
  -4   3   9      877.03      905.02     14.33 o 
  -3   3   9      636.90      618.70      9.06 o 
  -2   3   9      297.79      330.64      4.78 o 
  -1   3   9        8.71       13.29      0.59 o 
   0   3   9      395.80      409.97      5.61 o 
   1   3   9     4876.99     4967.65     73.81 o 
   2   3   9      526.53      510.07     12.56 o 
   3   3   9      148.81      172.77      4.06 o 
   4   3   9       73.60       74.27      2.74 o 
   5   3   9       34.94       34.50      3.26 o 
   6   3   9       31.80       31.11      2.32 o 
  -7   4   9       71.15       65.27      6.71 o 
  -6   4   9       20.81       26.48      2.86 o 
  -5   4   9      583.26      555.16     16.61 o 
  -4   4   9       99.21       80.81      2.22 o 
  -3   4   9      302.15      301.99      5.76 o 
  -2   4   9       63.53       51.18      1.65 o 
  -1   4   9      376.68      385.15      5.45 o 
   0   4   9     2342.35     2479.94     31.93 o 
   1   4   9      610.99      640.62     10.59 o 
   2   4   9     2237.01     2238.02     42.51 o 
   3   4   9      331.08      341.78      6.22 o 
   4   4   9       96.09      102.66      3.00 o 
   5   4   9       16.22       16.11      1.54 o 
   6   4   9        0.09        0.38      1.05 o 
  -6   5   9       50.98       59.90      4.14 o 
  -5   5   9        1.73        4.32      1.64 o 
  -4   5   9      100.60       84.20      2.79 o 
  -3   5   9       16.49       24.03      1.03 o 
  -2   5   9      708.56      707.21     10.31 o 
  -1   5   9       27.65       40.25      1.03 o 
   0   5   9      972.60      937.60     11.74 o 
   1   5   9      249.04      272.20      4.36 o 
   2   5   9      358.72      335.77      7.19 o 
   3   5   9       58.22       60.76      1.62 o 
   4   5   9      207.36      206.91      6.95 o 
   5   5   9       63.13       65.43      3.13 o 
  -6   6   9        0.40       -0.44      1.60 o 
  -5   6   9      364.56      355.94     11.77 o 
  -4   6   9      895.27      850.96     16.66 o 
  -3   6   9      379.12      388.74      7.39 o 
  -2   6   9      134.84      116.30      2.47 o 
  -1   6   9      308.82      307.91      4.61 o 
   0   6   9     1287.45     1291.24     15.27 o 
   1   6   9       30.13       40.76      0.88 o 
   2   6   9      704.59      688.07     11.69 o 
   3   6   9      220.33      221.03      6.60 o 
   4   6   9       51.53       53.91      2.84 o 
   5   6   9        5.13        5.25      1.47 o 
  -6   7   9       21.17       23.99      3.00 o 
  -5   7   9      147.92      137.85      6.12 o 
  -4   7   9       11.98       18.77      2.09 o 
  -3   7   9      171.90      167.66      3.90 o 
  -2   7   9     1671.90     1614.95     25.06 o 
  -1   7   9       46.60       51.31      1.37 o 
   0   7   9      247.34      232.46      3.92 o 
   1   7   9       35.10       30.75      1.66 o 
   2   7   9       92.57       90.36      2.58 o 
   3   7   9      748.80      755.35     20.79 o 
   4   7   9       36.94       36.33      2.45 o 
   5   7   9       54.39       62.49      2.99 o 
  -6   8   9       60.69       63.26      4.39 o 
  -5   8   9      196.47      176.37      7.31 o 
  -4   8   9      157.66      155.17      6.87 o 
  -3   8   9      530.02      501.20     10.40 o 
  -2   8   9      961.19      929.58     16.36 o 
  -1   8   9      994.53      982.60     12.73 o 
   0   8   9       31.74       32.31      1.09 o 
   1   8   9       81.99       81.23      2.33 o 
   2   8   9       41.88       50.00      5.20 o 
   3   8   9      290.51      303.47      9.42 o 
   4   8   9       80.91       82.79      3.88 o 
   5   8   9       11.94       21.89      2.33 o 
  -6   9   9       11.89       11.81      2.55 o 
  -5   9   9        4.46        6.04      1.97 o 
  -4   9   9       90.21       86.83      4.48 o 
  -3   9   9      298.31      271.28      7.41 o 
  -2   9   9      143.85      146.16      4.00 o 
  -1   9   9       77.58       77.34      2.31 o 
   0   9   9      247.53      235.44      5.40 o 
   1   9   9      711.07      729.56     42.86 o 
   2   9   9        0.25        0.62      0.80 o 
   3   9   9       53.04       58.13      3.91 o 
   4   9   9       44.88       48.65      5.10 o 
   5   9   9        0.25        2.16      1.20 o 
  -5  10   9       22.31       25.91      3.06 o 
  -4  10   9        3.97        2.89      3.35 o 
  -3  10   9       42.26       47.58      2.54 o 
  -2  10   9       14.96       14.88      1.28 o 
  -1  10   9     1035.19     1003.49     22.32 o 
   0  10   9      143.13      144.30      4.39 o 
   1  10   9      276.83      282.35      7.37 o 
   2  10   9        4.33        3.85      1.06 o 
   3  10   9      450.63      427.32     12.95 o 
   4  10   9      103.66      103.63      4.76 o 
  -5  11   9       34.45       38.78      3.70 o 
  -4  11   9       19.84       17.03      4.68 o 
  -3  11   9       62.65       61.90      3.04 o 
  -2  11   9      185.86      178.58      7.28 o 
  -1  11   9       95.57       91.33      4.20 o 
   0  11   9        1.15        3.07      1.40 o 
   1  11   9        0.06       -0.23      0.80 o 
   2  11   9       46.44       51.25      3.02 o 
   3  11   9        0.69        2.38      2.51 o 
   4  11   9       59.57       70.72      3.98 o 
  -4  12   9       17.61       11.60      3.63 o 
  -3  12   9       94.09       93.75      6.50 o 
  -2  12   9      218.25      232.37      8.68 o 
  -1  12   9     1340.78     1303.37     48.12 o 
   0  12   9        0.72        0.84      1.40 o 
   1  12   9        2.77        3.64      1.33 o 
   2  12   9       63.82       69.55      3.63 o 
   3  12   9      229.92      245.77      8.67 o 
  -4  13   9       10.94        7.27      3.35 o 
  -3  13   9        7.40        2.82      1.82 o 
  -2  13   9       74.91       81.51      4.32 o 
  -1  13   9      144.68      136.64      7.69 o 
   0  13   9      477.99      459.95     18.92 o 
   1  13   9       30.11       30.32      3.21 o 
   2  13   9       79.57       81.77      4.16 o 
   3  13   9       16.04       13.83      2.04 o 
  -3  14   9      110.38      130.73      6.02 o 
  -2  14   9        0.06        1.26      1.82 o 
  -1  14   9        3.67        4.75      1.96 o 
   0  14   9        7.58        7.40      2.10 o 
   1  14   9       37.51       45.14      4.19 o 
   2  14   9        8.47        7.96      2.10 o 
  -2  15   9      478.33      483.61     20.88 o 
  -1  15   9       84.22       89.04      6.29 o 
   0  15   9       81.87       90.72      6.29 o 
   1  15   9        0.09        1.12      1.68 o 
  -6   0  10      108.10      114.09      7.69 o 
  -5   0  10      157.13      153.60      8.95 o 
  -4   0  10      388.68      402.06      9.92 o 
  -3   0  10     1453.48     1316.68     24.42 o 
  -2   0  10      754.45      775.81     14.73 o 
  -1   0  10       24.25       17.08      0.80 o 
   0   0  10     3336.56     3600.87     74.56 o 
   1   0  10      391.05      376.59      9.23 o 
   2   0  10     1950.40     2041.66     46.47 o 
   3   0  10      137.85      138.21      7.83 o 
   4   0  10      886.25      920.63     37.57 o 
   5   0  10       88.51       85.57      4.06 o 
   6   0  10       23.92       27.68      2.93 o 
  -7   1  10       35.10       40.52      5.03 o 
  -6   1  10        4.67        3.60      2.10 o 
  -5   1  10       42.23       41.39      2.46 o 
  -4   1  10      404.18      398.61      5.98 o 
  -3   1  10       85.24       86.82      1.82 o 
  -2   1  10       50.27       42.74      1.01 o 
  -1   1  10     1025.22     1143.14     15.96 o 
   0   1  10      100.89      118.78      2.81 o 
   1   1  10        0.72        3.84      0.26 o 
   2   1  10        0.16        0.19      0.17 o 
   3   1  10        0.94        1.69      0.82 o 
   4   1  10        8.84        7.85      1.13 o 
   5   1  10        3.68        4.24      0.93 o 
   6   1  10        2.22        0.61      0.85 o 
  -7   2  10        8.95        5.73      3.07 o 
  -6   2  10       25.76       22.92      3.77 o 
  -5   2  10      167.54      168.68      5.40 o 
  -4   2  10        5.11        3.30      0.71 o 
  -3   2  10     1198.77     1216.84     17.03 o 
  -2   2  10       22.28        8.98      0.54 o 
  -1   2  10        3.59        4.95      0.38 o 
   0   2  10       38.55       33.96      0.82 o 
   1   2  10      752.34      742.50     10.30 o 
   2   2  10      279.28      245.52      3.94 o 
   3   2  10      394.07      403.39      7.58 o 
   4   2  10       22.49       21.91      1.64 o 
   5   2  10       52.53       53.70      2.23 o 
   6   2  10       58.45       63.11      5.52 o 
  -7   3  10        0.27       -0.42      2.65 o 
  -6   3  10      169.94      171.07     10.49 o 
  -5   3  10       32.39       32.25      2.24 o 
  -4   3  10      126.03      120.32      2.87 o 
  -3   3  10       55.87       66.52      1.70 o 
  -2   3  10      814.04      755.25     10.16 o 
  -1   3  10        2.33        3.08      0.35 o 
   0   3  10      416.02      488.37      6.63 o 
   1   3  10      808.53      798.48     11.04 o 
   2   3  10     1495.23     1533.99     26.18 o 
   3   3  10     1662.76     1663.40     35.88 o 
   4   3  10       12.18       11.33      1.11 o 
   5   3  10       36.86       34.85      2.59 o 
   6   3  10       24.03       24.29      1.99 o 
  -7   4  10        9.41        8.10      3.35 o 
  -6   4  10       13.95       16.81      2.56 o 
  -5   4  10        0.01       -0.42      1.27 o 
  -4   4  10        0.08       -0.03      0.64 o 
  -3   4  10      153.68      156.46      2.99 o 
  -2   4  10      560.13      616.80      8.47 o 
  -1   4  10       26.29       33.56      0.89 o 
   0   4  10      421.16      415.12      5.75 o 
   1   4  10      418.14      392.90      6.20 o 
   2   4  10      187.86      183.55      5.12 o 
   3   4  10      115.01      109.04      2.62 o 
   4   4  10        0.55        0.40      0.67 o 
   5   4  10        1.59        0.14      0.84 o 
  -6   5  10       12.30       14.83      2.37 o 
  -5   5  10       17.20       17.27      2.25 o 
  -4   5  10      469.59      464.42      9.80 o 
  -3   5  10       57.69       51.76      1.52 o 
  -2   5  10      794.79      785.24     11.37 o 
  -1   5  10        0.03        0.43      0.30 o 
   0   5  10     1384.85     1439.94     21.16 o 
   1   5  10     1073.30     1042.34     14.76 o 
   2   5  10      638.78      613.53     12.35 o 
   3   5  10       16.26       17.77      1.11 o 
   4   5  10       60.34       59.63      2.94 o 
   5   5  10       24.08       24.06      1.81 o 
  -6   6  10      129.97      122.75      6.02 o 
  -5   6  10        4.22        5.04      2.38 o 
  -4   6  10      124.17      121.92      4.22 o 
  -3   6  10      756.65      716.77     12.68 o 
  -2   6  10       55.50       55.74      1.99 o 
  -1   6  10       60.77       64.12      1.45 o 
   0   6  10      968.57      966.00     12.24 o 
   1   6  10      316.72      318.55      5.42 o 
   2   6  10      109.68      100.19      2.61 o 
   3   6  10      172.72      162.20      5.38 o 
   4   6  10      185.48      175.74      6.13 o 
   5   6  10      154.42      149.42      5.75 o 
  -6   7  10        0.69       -0.14      2.79 o 
  -5   7  10      206.44      205.76     15.46 o 
  -4   7  10      512.49      543.94     13.10 o 
  -3   7  10      188.88      195.75      4.64 o 
  -2   7  10       34.09       34.48      1.13 o 
  -1   7  10      181.73      184.53      3.12 o 
   0   7  10       41.98       32.61      0.96 o 
   1   7  10        9.96       11.21      0.81 o 
   2   7  10        0.01        1.59      0.57 o 
   3   7  10      247.38      248.26     10.15 o 
   4   7  10        5.78        8.58      2.10 o 
   5   7  10       10.95       13.91      1.57 o 
  -6   8  10        2.58        3.07      2.79 o 
  -5   8  10        0.89        1.72      1.71 o 
  -4   8  10       27.42       25.56      2.83 o 
  -3   8  10       13.97       10.49      1.35 o 
  -2   8  10      251.16      251.88      5.38 o 
  -1   8  10      287.75      278.88      4.46 o 
   0   8  10      480.36      490.43      8.24 o 
   1   8  10      510.33      533.61     10.70 o 
   2   8  10      358.06      357.83      8.80 o 
   3   8  10       98.40       96.84      4.82 o 
   4   8  10       52.68       52.61      2.96 o 
   5   8  10       45.32       51.44      2.85 o 
  -5   9  10      379.37      404.44     13.50 o 
  -4   9  10        7.93        7.96      1.51 o 
  -3   9  10        4.68        4.43      1.18 o 
  -2   9  10      216.13      205.85      5.14 o 
  -1   9  10      765.66      762.38     24.93 o 
   0   9  10      526.64      518.91     10.53 o 
   1   9  10       15.00       20.01      1.42 o 
   2   9  10       20.60       22.51      1.76 o 
   3   9  10       35.52       35.13      2.35 o 
   4   9  10       96.48       98.16      4.42 o 
  -5  10  10      185.86      177.23     11.33 o 
  -4  10  10        6.73        7.36      1.48 o 
  -3  10  10       29.49       32.01      2.16 o 
  -2  10  10       11.52       12.30      1.58 o 
  -1  10  10        1.64        1.48      1.15 o 
   0  10  10        0.58        0.64      1.17 o 
   1  10  10       13.75       11.05      1.22 o 
   2  10  10      188.57      200.48      6.86 o 
   3  10  10       37.25       31.28      2.35 o 
   4  10  10        3.35        0.91      1.20 o 
  -5  11  10        4.36        5.17      3.21 o 
  -4  11  10        5.60        0.56      2.65 o 
  -3  11  10       93.12       92.19      4.66 o 
  -2  11  10       12.49        9.90      2.86 o 
  -1  11  10      417.90      433.34     12.99 o 
   0  11  10      357.56      379.11     15.55 o 
   1  11  10      299.68      294.77     12.81 o 
   2  11  10       13.63       13.33      1.63 o 
   3  11  10       30.82       35.70      3.77 o 
   4  11  10      173.09      171.68      9.58 o 
  -4  12  10        0.60       -0.56      2.51 o 
  -3  12  10        0.96       -1.11      1.11 o 
  -2  12  10       91.34       95.37      4.70 o 
  -1  12  10       24.84       33.54      3.35 o 
   0  12  10      193.86      180.34      8.81 o 
   1  12  10      276.77      298.60      9.65 o 
   2  12  10        2.48        1.05      1.10 o 
   3  12  10       32.36       31.42      3.77 o 
  -4  13  10        8.50        9.78      3.49 o 
  -3  13  10        4.16        3.88      2.03 o 
  -2  13  10       19.63       19.56      2.79 o 
  -1  13  10      284.10      298.31     13.44 o 
   0  13  10        7.54       10.06      2.10 o 
   1  13  10       91.78       83.60      5.45 o 
   2  13  10        2.89        1.58      1.24 o 
  -3  14  10        0.90       -1.39      1.39 o 
  -2  14  10      173.45      191.20     10.07 o 
  -1  14  10      185.65      156.53      8.67 o 
   0  14  10       77.47       74.36      5.31 o 
   1  14  10       45.07       56.60      4.61 o 
   2  14  10        6.27        6.71      2.10 o 
  -1  15  10       53.96       63.87      5.17 o 
   0  15  10        0.21        3.49      2.10 o 
  -7   1  11      172.94      187.42     11.33 o 
  -6   1  11       88.26       98.61      5.08 o 
  -5   1  11      224.22      210.59      7.87 o 
  -4   1  11     1504.01     1490.35     21.12 o 
  -3   1  11      104.99      113.20      2.37 o 
  -2   1  11     3152.94     3098.23     37.30 o 
  -1   1  11        5.57        7.92      0.47 o 
   0   1  11      116.20      129.50      2.87 o 
   1   1  11      263.91      309.16      3.91 o 
   2   1  11     1406.45     1331.23     16.37 o 
   3   1  11      256.12      251.81      7.06 o 
   4   1  11      105.03      103.91      4.89 o 
   5   1  11       89.55       98.64      3.47 o 
  -7   2  11        0.14       -0.98      2.51 o 
  -6   2  11        4.27        6.43      2.93 o 
  -5   2  11      389.28      380.19     13.87 o 
  -4   2  11       91.69       82.89      2.33 o 
  -3   2  11      651.86      608.57      9.09 o 
  -2   2  11      725.58      751.00     11.86 o 
  -1   2  11     1272.18     1335.19     18.60 o 
   0   2  11       78.81       79.18      1.62 o 
   1   2  11      407.04      385.85      5.51 o 
   2   2  11        4.04        6.75      0.59 o 
   3   2  11       63.95       62.57      1.94 o 
   4   2  11      138.76      137.83      5.55 o 
   5   2  11       56.08       51.97      2.23 o 
  -7   3  11        6.50        7.54      3.49 o 
  -6   3  11        0.89        5.03      2.79 o 
  -5   3  11      201.99      203.90      6.18 o 
  -4   3  11      162.77      144.59      3.58 o 
  -3   3  11      312.09      324.79      5.29 o 
  -2   3  11     2027.37     2019.44     26.06 o 
  -1   3  11       48.18       49.96      1.14 o 
   0   3  11        1.36        2.00      0.37 o 
   1   3  11       22.42       31.11      0.95 o 
   2   3  11       90.91       87.16      2.41 o 
   3   3  11      564.29      552.59     15.38 o 
   4   3  11       13.24       14.32      1.26 o 
   5   3  11       23.61       26.80      1.83 o 
  -6   4  11       16.56       17.88      4.05 o 
  -5   4  11       26.62       23.60      3.84 o 
  -4   4  11      337.10      325.40      7.29 o 
  -3   4  11     1577.15     1512.43     21.30 o 
  -2   4  11      192.68      197.60      3.20 o 
  -1   4  11     1113.12     1073.55     14.25 o 
   0   4  11       59.41       59.39      1.19 o 
   1   4  11     1086.87     1092.89     17.97 o 
   2   4  11     2792.13     2793.10     59.72 o 
   3   4  11      748.82      761.83     17.05 o 
   4   4  11       30.88       38.29      2.50 o 
   5   4  11       42.84       44.82      2.38 o 
  -6   5  11       43.59       58.14      6.01 o 
  -5   5  11       38.89       52.11      3.62 o 
  -4   5  11      319.97      317.09      8.31 o 
  -3   5  11       48.46       51.42      1.55 o 
  -2   5  11        3.65        4.63      0.52 o 
  -1   5  11     1570.68     1577.09     31.08 o 
   0   5  11       11.98       11.39      0.52 o 
   1   5  11      571.74      579.62      9.23 o 
   2   5  11      763.65      763.16     15.16 o 
   3   5  11      141.46      142.86      3.25 o 
   4   5  11      210.58      214.51      7.11 o 
   5   5  11        1.01        0.11      0.93 o 
  -6   6  11       30.44       26.97      4.47 o 
  -5   6  11       21.99       18.25      2.51 o 
  -4   6  11      150.70      150.78      4.91 o 
  -3   6  11     1204.94     1172.77     18.25 o 
  -2   6  11       14.03       13.47      0.82 o 
  -1   6  11      653.98      593.48      8.92 o 
   0   6  11       32.43       43.56      1.07 o 
   1   6  11      321.09      322.94      5.51 o 
   2   6  11        0.47        0.92      0.45 o 
   3   6  11       75.32       76.21      3.08 o 
   4   6  11      280.53      278.54      8.84 o 
   5   6  11       40.16       48.87      3.07 o 
  -6   7  11       67.98       77.57      7.41 o 
  -5   7  11       25.63       22.64      4.33 o 
  -4   7  11       62.31       61.22      2.93 o 
  -3   7  11       48.64       45.53      2.12 o 
  -2   7  11      687.77      660.01     10.05 o 
  -1   7  11      719.84      720.69     10.74 o 
   0   7  11      119.34      120.06      2.38 o 
   1   7  11     1849.59     1812.64     30.66 o 
   2   7  11      257.34      252.00      5.62 o 
   3   7  11       16.19       19.62      1.89 o 
   4   7  11      181.59      187.53      6.92 o 
   5   7  11        0.09        0.38      1.10 o 
  -6   8  11       15.28       13.97      3.91 o 
  -5   8  11       17.10       22.22      4.19 o 
  -4   8  11      559.98      560.66     15.15 o 
  -3   8  11      518.25      493.80     14.78 o 
  -2   8  11      550.34      528.66     12.62 o 
  -1   8  11       32.70       31.33      1.22 o 
   0   8  11      579.32      588.27     11.71 o 
   1   8  11       12.19       14.63      1.06 o 
   2   8  11        0.05        0.67      0.66 o 
   3   8  11       47.70       49.81      2.62 o 
   4   8  11       73.83       79.14      3.75 o 
  -5   9  11       49.33       61.49      6.29 o 
  -4   9  11      309.55      301.81     16.73 o 
  -3   9  11       45.27       49.44      3.22 o 
  -2   9  11       81.06       70.90      3.01 o 
  -1   9  11      124.04      121.85      3.07 o 
   0   9  11        0.74        5.26      1.03 o 
   1   9  11        7.19        6.46      0.98 o 
   2   9  11       72.69       81.27      3.64 o 
   3   9  11       11.79       12.24      2.58 o 
   4   9  11        1.38        1.05      1.08 o 
  -5  10  11      238.12      235.78     13.71 o 
  -4  10  11      135.21      133.98      9.93 o 
  -3  10  11       23.00       22.30      2.35 o 
  -2  10  11      187.85      186.44      6.87 o 
  -1  10  11       18.79       14.64      1.83 o 
   0  10  11     1305.98     1286.88     24.47 o 
   1  10  11      185.61      184.47      5.62 o 
   2  10  11       70.83       81.76      3.75 o 
   3  10  11        1.17        1.07      1.00 o 
   4  10  11      102.24       90.89      4.34 o 
  -5  11  11       22.65       13.83      3.91 o 
  -4  11  11        0.41       -2.24      2.51 o 
  -3  11  11       25.75       24.74      2.86 o 
  -2  11  11      244.54      239.91      8.41 o 
  -1  11  11       14.58       13.82      2.86 o 
   0  11  11      127.17      130.19      6.71 o 
   1  11  11       48.18       53.15      2.92 o 
   2  11  11       83.04       73.87      9.23 o 
   3  11  11      204.91      211.95      7.63 o 
  -4  12  11       84.51       81.63      7.41 o 
  -3  12  11       18.93       16.43      2.32 o 
  -2  12  11      124.59      126.45      5.53 o 
  -1  12  11       34.88       39.27      3.63 o 
   0  12  11      443.59      393.85     16.26 o 
   1  12  11       43.06       46.47      2.85 o 
   2  12  11        3.25        3.72      1.82 o 
   3  12  11       23.90       31.78      2.64 o 
  -3  13  11       20.93       22.70      2.65 o 
  -2  13  11        2.64        6.43      3.35 o 
  -1  13  11      722.13      661.47     26.12 o 
   0  13  11      113.76      108.50      6.43 o 
   1  13  11       23.78       32.00      3.21 o 
   2  13  11        3.99        4.98      1.75 o 
  -2  14  11        0.83        0.56      1.68 o 
  -1  14  11       11.06       10.06      2.38 o 
   0  14  11      473.60      468.09     19.48 o 
   1  14  11       59.95       62.47      4.75 o 
  -6   0  12       44.55       50.73      5.17 o 
  -5   0  12      211.66      207.96     11.34 o 
  -4   0  12      476.34      505.17     12.15 o 
  -3   0  12      584.86      592.91     13.64 o 
  -2   0  12     1568.64     1418.90     30.39 o 
  -1   0  12        0.24        7.29      0.75 o 
   0   0  12     1524.75     1653.29     38.99 o 
   1   0  12      481.78      536.97     11.21 o 
   2   0  12      288.36      265.69      4.94 o 
   3   0  12     1495.49     1359.89     60.09 o 
   4   0  12      421.88      419.93     19.34 o 
   5   0  12      102.18       99.00      6.85 o 
  -7   1  12       13.47       13.13      3.63 o 
  -6   1  12        5.91        3.76      2.02 o 
  -5   1  12        4.92        3.42      1.92 o 
  -4   1  12       57.12       53.74      1.82 o 
  -3   1  12      277.78      267.49      4.90 o 
  -2   1  12       93.32       60.71      1.61 o 
  -1   1  12     1179.20     1131.96     15.91 o 
   0   1  12       76.23       80.38      1.34 o 
   1   1  12      103.98      132.26      1.91 o 
   2   1  12      168.92      159.59      2.73 o 
   3   1  12        2.57        2.73      0.58 o 
   4   1  12       19.17       22.11      2.37 o 
   5   1  12       83.03       82.72      3.97 o 
  -7   2  12        0.40       -1.12      2.38 o 
  -6   2  12      262.25      272.94     14.42 o 
  -5   2  12       14.07        9.83      5.80 o 
  -4   2  12       40.12       49.17      2.65 o 
  -3   2  12        0.32       -0.04      0.72 o 
  -2   2  12     2503.54     2474.87     31.78 o 
  -1   2  12      828.98      845.24     12.05 o 
   0   2  12        5.41        4.41      0.71 o 
   1   2  12      170.88      188.79      2.80 o 
   2   2  12      602.32      602.92     10.93 o 
   3   2  12      248.24      235.52      5.28 o 
   4   2  12      137.32      144.39      4.52 o 
   5   2  12       50.22       57.21      2.36 o 
  -6   3  12        5.66        1.54      2.93 o 
  -5   3  12       31.01       32.76      3.06 o 
  -4   3  12        6.68        5.71      1.24 o 
  -3   3  12      908.96      919.28     13.34 o 
  -2   3  12      211.56      203.43      3.50 o 
  -1   3  12     1790.61     1834.51     22.71 o 
   0   3  12        5.21       21.06      2.16 o 
   1   3  12       77.10       87.29      1.86 o 
   2   3  12     1164.88     1128.89     22.85 o 
   3   3  12       17.40       19.34      1.29 o 
   4   3  12      220.64      229.16      6.32 o 
   5   3  12       62.03       54.49      2.90 o 
  -6   4  12        9.00        6.71      3.21 o 
  -5   4  12      296.22      293.91     14.98 o 
  -4   4  12       99.65       97.68      3.75 o 
  -3   4  12      129.86      137.11      2.82 o 
  -2   4  12        9.59       14.47      0.84 o 
  -1   4  12      356.41      403.51      5.53 o 
   0   4  12      254.44      257.86      3.81 o 
   1   4  12        2.34        2.13      0.42 o 
   2   4  12       49.06       55.70      2.46 o 
   3   4  12       13.46       15.02      0.88 o 
   4   4  12       92.16       90.57      3.32 o 
   5   4  12       32.15       32.17      2.39 o 
  -6   5  12        0.45       -1.40      2.65 o 
  -5   5  12       67.94       55.77      5.73 o 
  -4   5  12        0.66        0.20      1.33 o 
  -3   5  12      608.33      559.01      9.29 o 
  -2   5  12      595.62      576.12      9.37 o 
  -1   5  12       23.42       14.20      0.76 o 
   0   5  12       15.40       13.90      0.67 o 
   1   5  12       46.67       51.59      1.27 o 
   2   5  12        5.81        5.87      1.01 o 
   3   5  12      143.52      144.34      5.83 o 
   4   5  12      195.47      199.68      6.68 o 
   5   5  12        0.27        0.28      0.99 o 
  -6   6  12        0.66        3.63      3.07 o 
  -5   6  12      153.36      145.46      9.65 o 
  -4   6  12       86.10       87.48      4.89 o 
  -3   6  12      254.72      256.05      6.25 o 
  -2   6  12        0.04        0.21      0.44 o 
  -1   6  12       54.95       54.74      1.46 o 
   0   6  12      533.77      492.86      7.48 o 
   1   6  12      381.88      360.57      6.60 o 
   2   6  12      144.06      136.89      4.40 o 
   3   6  12        0.12        1.29      1.47 o 
   4   6  12       78.20       68.14      3.13 o 
   5   6  12       25.23       32.06      2.52 o 
  -6   7  12       12.32        9.08      3.49 o 
  -5   7  12       22.13       23.19      4.47 o 
  -4   7  12      169.26      162.62     10.35 o 
  -3   7  12      486.48      449.03     13.62 o 
  -2   7  12        0.36       -0.19      0.48 o 
  -1   7  12      805.42      809.09     12.01 o 
   0   7  12      459.99      467.26      8.73 o 
   1   7  12      109.85      111.12      2.81 o 
   2   7  12      194.95      194.59      4.58 o 
   3   7  12      137.09      141.45      4.91 o 
   4   7  12      116.15      123.91      4.86 o 
   5   7  12      116.91      124.50      8.25 o 
  -6   8  12        6.82       10.90      3.91 o 
  -5   8  12       45.15       44.72      5.59 o 
  -4   8  12        2.72        0.88      1.36 o 
  -3   8  12      237.24      241.00     15.12 o 
  -2   8  12      168.95      169.31      5.14 o 
  -1   8  12        0.73        0.70      0.52 o 
   0   8  12       60.92       55.93      2.07 o 
   1   8  12      177.76      170.26      6.27 o 
   2   8  12        8.13        7.22      0.92 o 
   3   8  12      175.12      178.14      6.11 o 
   4   8  12       33.34       30.56      2.28 o 
  -5   9  12        1.22       -2.51      2.51 o 
  -4   9  12      171.17      176.98     17.56 o 
  -3   9  12        0.81        2.43      1.35 o 
  -2   9  12        5.87        6.78      1.30 o 
  -1   9  12       95.33       88.24      2.79 o 
   0   9  12      197.95      213.48      5.25 o 
   1   9  12      527.06      520.62     12.24 o 
   2   9  12      164.69      164.48      4.93 o 
   3   9  12       37.79       41.41      2.52 o 
   4   9  12       75.11       67.86      3.51 o 
  -5  10  12        5.70        6.99      3.49 o 
  -4  10  12       47.52       59.20      3.89 o 
  -3  10  12        1.23       -0.81      1.33 o 
  -2  10  12      454.95      455.29     13.81 o 
  -1  10  12        8.29        9.59      2.03 o 
   0  10  12       54.70       52.71      2.17 o 
   1  10  12       63.05       61.97      5.29 o 
   2  10  12       74.84       78.61      7.41 o 
   3  10  12       61.01       62.90      3.56 o 
   4  10  12       38.77       41.27      2.88 o 
  -4  11  12      509.84      524.35     21.24 o 
  -3  11  12        4.01        1.05      1.36 o 
  -2  11  12       14.66       12.85      1.90 o 
  -1  11  12      168.76      165.15     10.70 o 
   0  11  12      615.00      580.92     22.46 o 
   1  11  12      398.19      412.13     12.39 o 
   2  11  12       35.33       40.36      2.58 o 
   3  11  12       11.39       12.43      1.71 o 
  -4  12  12        8.30        8.24      3.49 o 
  -3  12  12       53.20       58.37      6.08 o 
  -2  12  12       37.83       38.58      5.80 o 
  -1  12  12      216.53      203.03      9.79 o 
   0  12  12      208.94      212.81      9.93 o 
   1  12  12       51.59       50.16      2.99 o 
   2  12  12        8.41       16.44      3.91 o 
   3  12  12        0.25        0.72      1.40 o 
  -3  13  12       11.84       12.58      2.27 o 
  -2  13  12        6.20        5.62      1.86 o 
  -1  13  12        0.01        0.28      1.40 o 
   0  13  12      105.69       95.91      5.87 o 
   1  13  12       24.25       23.47      2.79 o 
   2  13  12       16.03       16.61      2.11 o 
  -2  14  12        0.62        0.00      1.68 o 
  -1  14  12        3.59        3.35      1.96 o 
   0  14  12      284.11      291.69     13.30 o 
   1  14  12      121.32      100.25      6.15 o 
  -7   1  13       73.52       84.28      7.41 o 
  -6   1  13      255.15      273.27      9.99 o 
  -5   1  13       68.47       74.81      5.10 o 
  -4   1  13       10.69       11.53      1.24 o 
  -3   1  13      708.24      695.55     11.19 o 
  -2   1  13        9.56       10.90      0.91 o 
  -1   1  13     3425.92     3362.80     59.34 o 
   0   1  13      238.84      259.53      3.65 o 
   1   1  13        0.61        0.17      0.20 o 
   2   1  13       95.26       93.43      1.96 o 
   3   1  13      213.83      187.94      4.44 o 
   4   1  13      220.20      230.37     10.71 o 
   5   1  13        7.85        8.55      1.13 o 
  -6   2  13       51.52       60.24      6.15 o 
  -5   2  13      163.63      161.03      6.77 o 
  -4   2  13       74.04       70.50      3.13 o 
  -3   2  13       30.55       28.13      1.24 o 
  -2   2  13     1047.10     1013.68     15.68 o 
  -1   2  13        4.55        1.97      0.39 o 
   0   2  13     1050.31     1019.59     13.53 o 
   1   2  13       33.59       43.12      0.90 o 
   2   2  13       23.37       16.90      0.62 o 
   3   2  13      527.99      518.61     10.42 o 
   4   2  13        0.22       -0.35      1.09 o 
   5   2  13        0.16        0.94      0.80 o 
  -6   3  13       20.89       17.89      4.19 o 
  -5   3  13       78.74       90.16      4.97 o 
  -4   3  13      198.80      224.65      6.54 o 
  -3   3  13     1614.10     1578.48     24.12 o 
  -2   3  13      159.56      153.18      3.13 o 
  -1   3  13      938.28      909.90     12.23 o 
   0   3  13       15.82       15.52      0.65 o 
   1   3  13       11.02        8.21      0.56 o 
   2   3  13        6.14        9.27      2.65 o 
   3   3  13        0.07        0.08      0.73 o 
   4   3  13      112.36      109.46      3.71 o 
   5   3  13       97.60       98.05      4.37 o 
  -6   4  13       65.81       68.63      6.57 o 
  -5   4  13       41.48       50.17      5.59 o 
  -4   4  13      212.50      195.85      5.96 o 
  -3   4  13      198.67      181.56      3.76 o 
  -2   4  13     1764.91     1766.54     26.71 o 
  -1   4  13       58.54       55.33      1.26 o 
   0   4  13      974.57      928.73     13.86 o 
   1   4  13      148.54      157.28      4.14 o 
   2   4  13       53.59       50.96      2.09 o 
   3   4  13        0.46        0.73      0.80 o 
   4   4  13       64.00       64.00      2.56 o 
   5   4  13      213.30      224.68      7.81 o 
  -6   5  13       40.57       51.57      6.01 o 
  -5   5  13        1.79        3.07      3.07 o 
  -4   5  13      330.55      328.72     10.75 o 
  -3   5  13      568.04      546.23     10.02 o 
  -2   5  13        0.02       -0.06      0.61 o 
  -1   5  13       44.97       40.52      1.20 o 
   0   5  13      439.44      407.00      6.29 o 
   1   5  13      104.85      107.19      2.20 o 
   2   5  13      235.70      239.85      6.66 o 
   3   5  13      268.73      259.98      8.55 o 
   4   5  13        9.94       11.23      1.28 o 
   5   5  13        4.74        4.97      1.33 o 
  -6   6  13       92.48       94.22      8.25 o 
  -5   6  13       61.48       57.58      6.15 o 
  -4   6  13       94.19       92.47      4.67 o 
  -3   6  13      407.37      411.16      8.93 o 
  -2   6  13     2138.89     2081.45     29.50 o 
  -1   6  13       55.98       49.88      1.40 o 
   0   6  13      207.06      189.16      4.10 o 
   1   6  13       31.03       38.19      1.19 o 
   2   6  13        0.02        0.84      0.79 o 
   3   6  13      250.58      229.28     12.46 o 
   4   6  13        1.26        0.42      0.87 o 
   5   6  13       71.89       79.11      3.92 o 
  -6   7  13      142.70      154.10     10.63 o 
  -5   7  13       64.75       63.32      6.43 o 
  -4   7  13      186.97      182.26     11.19 o 
  -3   7  13      228.70      224.14      7.96 o 
  -2   7  13       10.75        8.34      0.91 o 
  -1   7  13      582.09      587.70      9.55 o 
   0   7  13      377.81      363.95      7.09 o 
   1   7  13      181.67      180.69      4.35 o 
   2   7  13      183.03      174.96      4.25 o 
   3   7  13        2.14        1.96      0.78 o 
   4   7  13       12.69       16.71      2.31 o 
  -5   8  13      232.92      242.92     13.99 o 
  -4   8  13      165.24      178.45     15.11 o 
  -3   8  13      119.49      118.74      9.72 o 
  -2   8  13       27.09       25.59      1.85 o 
  -1   8  13      144.14      150.13      4.63 o 
   0   8  13       19.71       19.42      1.24 o 
   1   8  13      238.13      232.85      5.38 o 
   2   8  13      206.41      195.32      5.39 o 
   3   8  13        0.71        0.30      0.74 o 
   4   8  13       53.82       61.94      3.16 o 
  -5   9  13        2.07        2.24      3.35 o 
  -4   9  13      293.32      297.25     20.86 o 
  -3   9  13      120.80      109.84      5.07 o 
  -2   9  13       19.98       18.17      1.68 o 
  -1   9  13      383.97      373.40      8.11 o 
   0   9  13       16.33       14.95      1.21 o 
   1   9  13       37.23       37.80      1.93 o 
   2   9  13        3.61        5.37      0.91 o 
   3   9  13        0.02        0.20      0.91 o 
   4   9  13       34.43       28.20      3.07 o 
  -5  10  13       47.97       47.93      6.15 o 
  -4  10  13       70.25       68.54      4.30 o 
  -3  10  13      527.02      491.68     15.15 o 
  -2  10  13        2.05        0.34      1.18 o 
  -1  10  13       99.72       98.31      7.20 o 
   0  10  13       82.28       77.89      3.13 o 
   1  10  13      674.93      691.12     15.95 o 
   2  10  13      165.27      176.84      5.46 o 
   3  10  13        4.53        6.39      1.26 o 
  -4  11  13       92.84       84.46      4.83 o 
  -3  11  13       24.31       26.27      2.71 o 
  -2  11  13       86.30       88.76      4.53 o 
  -1  11  13      140.30      139.64      5.68 o 
   0  11  13       67.00       67.37      4.33 o 
   1  11  13        3.90        6.78      2.79 o 
   2  11  13        5.41        5.72      1.29 o 
   3  11  13       21.12       26.89      2.86 o 
  -4  12  13       16.99       16.49      4.33 o 
  -3  12  13      217.42      214.78      8.27 o 
  -2  12  13       32.34       32.09      2.81 o 
  -1  12  13       13.58       17.47      2.51 o 
   0  12  13       99.29       94.65      5.59 o 
   1  12  13       86.87       96.47      5.66 o 
   2  12  13       20.46       20.17      3.70 o 
  -3  13  13        3.04        1.57      1.60 o 
  -2  13  13        0.36        0.42      1.47 o 
  -1  13  13       45.44       43.04      3.91 o 
   0  13  13       19.43       20.82      2.79 o 
   1  13  13        0.84        0.98      1.26 o 
  -2  14  13       27.58       31.44      3.91 o 
  -1  14  13       24.23       13.27      2.52 o 
   0  14  13        0.45        1.54      1.68 o 
  -6   0  14        0.62        2.93      2.79 o 
  -5   0  14      933.97      931.67     38.41 o 
  -4   0  14       17.10       15.38      1.92 o 
  -3   0  14      279.29      297.79      7.66 o 
  -2   0  14       87.36       77.27      2.76 o 
  -1   0  14      834.47      833.10     18.32 o 
   0   0  14     1406.78     1383.64     23.55 o 
   1   0  14        1.67        0.33      0.33 o 
   2   0  14      138.61      148.04      9.23 o 
   3   0  14      235.96      239.07      7.67 o 
   4   0  14      159.58      168.12      9.93 o 
   5   0  14        4.35        9.80      1.65 o 
  -6   1  14       10.60       11.21      2.66 o 
  -5   1  14      157.47      161.39      7.02 o 
  -4   1  14       16.41       11.71      1.27 o 
  -3   1  14      288.06      281.68      5.22 o 
  -2   1  14      553.29      535.56      8.75 o 
  -1   1  14       17.36       18.42      1.12 o 
   0   1  14      394.63      411.29      5.54 o 
   1   1  14      115.16      131.10      2.27 o 
   2   1  14       55.40       43.67      1.55 o 
   3   1  14       44.24       47.94      1.79 o 
   4   1  14      212.74      214.93      8.36 o 
   5   1  14       72.97       68.60      3.35 o 
  -6   2  14       19.52       17.61      4.33 o 
  -5   2  14      390.95      403.06     13.32 o 
  -4   2  14      216.28      208.55      5.30 o 
  -3   2  14      324.01      325.43      5.86 o 
  -2   2  14      564.63      568.81      9.25 o 
  -1   2  14     1461.29     1366.09     19.19 o 
   0   2  14      248.84      243.00      3.69 o 
   1   2  14       29.81       21.79      0.67 o 
   2   2  14        4.52        5.99      0.44 o 
   3   2  14       14.86       14.25      0.98 o 
   4   2  14      129.89      132.80      6.08 o 
   5   2  14       14.54       15.83      1.36 o 
  -6   3  14       80.13       75.62      7.13 o 
  -5   3  14        6.66        4.82      2.46 o 
  -4   3  14      431.47      374.10      9.78 o 
  -3   3  14       30.06       32.64      1.64 o 
  -2   3  14      370.98      380.47      6.52 o 
  -1   3  14      925.07      897.08     11.54 o 
   0   3  14      366.80      353.70      5.48 o 
   1   3  14      275.70      305.09      4.84 o 
   2   3  14      157.21      163.35      6.22 o 
   3   3  14      355.58      329.92      7.08 o 
   4   3  14        3.48        5.90      1.01 o 
   5   3  14        6.20        6.01      1.36 o 
  -6   4  14       49.96       55.20      6.43 o 
  -5   4  14       10.89        8.80      3.63 o 
  -4   4  14      223.66      228.50      6.70 o 
  -3   4  14       21.59       23.74      1.47 o 
  -2   4  14      318.45      315.28      5.60 o 
  -1   4  14      186.16      176.20      2.82 o 
   0   4  14      272.92      269.49      4.81 o 
   1   4  14       88.75       80.53      1.75 o 
   2   4  14       47.79       47.64      2.03 o 
   3   4  14      534.25      504.25     12.43 o 
   4   4  14      138.16      138.66      4.34 o 
   5   4  14        0.17       -0.12      1.08 o 
  -6   5  14      494.33      499.56     23.69 o 
  -5   5  14       15.79        9.08      4.05 o 
  -4   5  14      106.77      116.99      5.41 o 
  -3   5  14      162.17      179.99      4.20 o 
  -2   5  14      273.18      274.53      5.07 o 
  -1   5  14      169.62      149.23      2.53 o 
   0   5  14      543.80      524.33      9.58 o 
   1   5  14      269.43      273.46      4.77 o 
   2   5  14      102.31      101.83      4.11 o 
   3   5  14      120.05      114.54      3.60 o 
   4   5  14       53.30       55.34      3.91 o 
   5   5  14      168.92      170.31      6.57 o 
  -6   6  14       44.76       59.25      6.57 o 
  -5   6  14        9.63       10.62      3.77 o 
  -4   6  14       63.81       74.86      4.33 o 
  -3   6  14       70.35       67.66      3.33 o 
  -2   6  14      740.54      709.53     12.59 o 
  -1   6  14       93.77       87.54      1.99 o 
   0   6  14      388.71      367.28      7.10 o 
   1   6  14      710.26      678.66     12.23 o 
   2   6  14        0.99        1.59      0.90 o 
   3   6  14        0.33        1.92      1.23 o 
   4   6  14        8.08        7.79      2.31 o 
  -6   7  14       86.68      104.00      8.67 o 
  -5   7  14      163.62      158.89     10.77 o 
  -4   7  14       63.64       62.14      3.82 o 
  -3   7  14      221.89      213.35     13.30 o 
  -2   7  14      781.72      748.27     16.02 o 
  -1   7  14      243.49      245.44      5.07 o 
   0   7  14        0.65        1.70      0.58 o 
   1   7  14       69.47       72.67      3.33 o 
   2   7  14       40.34       42.38      1.64 o 
   3   7  14       31.13       28.83      5.87 o 
   4   7  14        3.06        5.62      1.47 o 
  -5   8  14      260.11      249.54     14.28 o 
  -4   8  14      255.76      259.67      9.43 o 
  -3   8  14        1.22        0.08      1.16 o 
  -2   8  14      139.52      142.74      4.70 o 
  -1   8  14       88.22       89.22      2.84 o 
   0   8  14      194.81      185.30      4.60 o 
   1   8  14       16.83       16.71      2.16 o 
   2   8  14       43.86       42.75      1.95 o 
   3   8  14       31.45       30.89      1.97 o 
   4   8  14        2.66        1.25      1.01 o 
  -5   9  14       51.40       64.01      6.85 o 
  -4   9  14        0.38        1.49      1.58 o 
  -3   9  14      603.87      583.96     17.54 o 
  -2   9  14      195.46      182.59      6.89 o 
  -1   9  14       23.21       25.28      1.57 o 
   0   9  14       20.79       24.30      1.48 o 
   1   9  14      261.27      256.49      6.82 o 
   2   9  14      255.35      259.90      6.94 o 
   3   9  14       12.85       11.45      1.39 o 
  -5  10  14       43.59       44.86      6.29 o 
  -4  10  14        1.04        2.59      2.03 o 
  -3  10  14        0.56       -1.62      2.38 o 
  -2  10  14        1.48        0.88      1.27 o 
  -1  10  14      247.14      241.81      8.27 o 
   0  10  14       48.32       50.24      3.21 o 
   1  10  14        8.77       12.67      1.37 o 
   2  10  14        0.00       -0.23      0.84 o 
   3  10  14        6.86        5.91      1.26 o 
  -4  11  14        7.23        8.61      2.14 o 
  -3  11  14      333.73      326.86     11.12 o 
  -2  11  14       43.43       41.81      3.13 o 
  -1  11  14       60.94       64.22      3.67 o 
   0  11  14       45.19       40.11      3.21 o 
   1  11  14       48.87       51.66      2.87 o 
   2  11  14      312.62      324.74     13.09 o 
   3  11  14        0.02        1.67      1.10 o 
  -3  12  14        7.91       10.27      2.12 o 
  -2  12  14       75.46       86.17     14.19 o 
  -1  12  14       29.73       34.24      3.35 o 
   0  12  14       47.90       46.82      3.77 o 
   1  12  14       51.05       60.86      3.38 o 
   2  12  14        0.14       -0.29      0.95 o 
  -3  13  14      204.86      212.80      8.44 o 
  -2  13  14       12.93       11.95      3.07 o 
  -1  13  14        7.69       13.27      2.38 o 
   0  13  14       23.69       19.98      2.79 o 
   1  13  14      128.39      120.11      6.57 o 
  -6   1  15      403.70      439.09     14.61 o 
  -5   1  15      232.08      232.99      8.95 o 
  -4   1  15      427.13      423.28      9.24 o 
  -3   1  15      124.87      115.92      2.88 o 
  -2   1  15      849.23      832.28     13.14 o 
  -1   1  15      153.39      169.54      3.27 o 
   0   1  15      638.53      583.01      8.23 o 
   1   1  15      175.01      178.78      2.92 o 
   2   1  15      106.67      102.78      2.76 o 
   3   1  15       48.36       53.56      1.95 o 
   4   1  15        9.08       12.18      2.51 o 
   5   1  15       51.75       57.02      3.81 o 
  -6   2  15       24.91       24.45      4.89 o 
  -5   2  15      163.67      162.04      7.31 o 
  -4   2  15      440.26      452.62     12.91 o 
  -3   2  15       11.06       17.45      1.05 o 
  -2   2  15       33.98       36.82      1.57 o 
  -1   2  15     1007.63     1003.97     14.60 o 
   0   2  15       56.51       71.33      1.52 o 
   1   2  15        8.61        8.34      0.54 o 
   2   2  15       24.92       19.16      0.82 o 
   3   2  15       25.90       24.34      1.28 o 
   4   2  15        1.43       -1.09      1.13 o 
   5   2  15       23.80       22.90      1.90 o 
  -6   3  15       22.16       28.09      4.89 o 
  -5   3  15       42.00       42.56      3.80 o 
  -4   3  15       51.87       40.35      3.91 o 
  -3   3  15       97.43      101.44      2.85 o 
  -2   3  15        7.62        8.96      1.00 o 
  -1   3  15       24.16       20.56      0.84 o 
   0   3  15     1206.01     1191.91     17.34 o 
   1   3  15      168.30      169.09      3.72 o 
   2   3  15       95.68      104.75      3.65 o 
   3   3  15        2.18        5.51      0.73 o 
   4   3  15        0.61        0.67      0.80 o 
   5   3  15      116.53      119.43      4.99 o 
  -6   4  15      272.59      265.23     14.84 o 
  -5   4  15      223.42      233.97     13.15 o 
  -4   4  15      286.16      291.66      8.17 o 
  -3   4  15       15.01       10.81      1.23 o 
  -2   4  15      282.85      272.25      5.03 o 
  -1   4  15     1133.56     1122.31     14.35 o 
   0   4  15      705.93      704.91     12.54 o 
   1   4  15      683.45      665.85     10.64 o 
   2   4  15      148.43      162.13      4.40 o 
   3   4  15       31.83       31.11      2.07 o 
   4   4  15       47.67       51.83      2.31 o 
  -6   5  15       39.49       53.80      6.71 o 
  -5   5  15       22.54       28.37      4.89 o 
  -4   5  15      508.20      482.32     14.91 o 
  -3   5  15      284.25      309.52      7.09 o 
  -2   5  15       66.57       73.08      2.79 o 
  -1   5  15       19.83       19.93      0.82 o 
   0   5  15       47.11       49.52      1.70 o 
   1   5  15      272.79      259.79      4.63 o 
   2   5  15      395.83      386.04      9.97 o 
   3   5  15       12.06       12.02      1.29 o 
   4   5  15        1.64        3.80      0.91 o 
  -6   6  15       92.11      103.72      8.81 o 
  -5   6  15      139.37      150.33     10.63 o 
  -4   6  15       21.25       23.08      6.15 o 
  -3   6  15      108.93      101.19      3.82 o 
  -2   6  15        9.56        7.79      0.89 o 
  -1   6  15      490.50      452.47      8.37 o 
   0   6  15        5.36        9.22      1.21 o 
   1   6  15      316.83      305.39      7.37 o 
   2   6  15      110.74      115.03      4.18 o 
   3   6  15        1.22        3.28      1.41 o 
   4   6  15       12.54       11.94      1.29 o 
  -5   7  15       28.46       27.81      5.17 o 
  -4   7  15       81.99       79.66      9.86 o 
  -3   7  15      745.31      735.50     23.61 o 
  -2   7  15      217.30      216.32      4.78 o 
  -1   7  15      430.26      388.26      8.31 o 
   0   7  15      225.20      214.92      7.57 o 
   1   7  15       14.88       19.95      1.14 o 
   2   7  15      209.07      223.83      5.22 o 
   3   7  15        3.87        3.07      2.24 o 
   4   7  15       67.77       62.53      2.97 o 
  -5   8  15      101.79       89.75      8.11 o 
  -4   8  15      164.92      167.96      7.01 o 
  -3   8  15       46.87       49.49      3.56 o 
  -2   8  15      128.29      119.51      4.34 o 
  -1   8  15       13.73       16.23      1.27 o 
   0   8  15        7.26        5.88      1.19 o 
   1   8  15        4.75        7.47      0.87 o 
   2   8  15       56.07       57.77      3.35 o 
   3   8  15      102.58      103.08      6.29 o 
   4   8  15       19.20       19.99      1.76 o 
  -5   9  15      288.99      308.07     16.94 o 
  -4   9  15        0.79        1.40      1.89 o 
  -3   9  15       86.79       84.82      5.10 o 
  -2   9  15       91.03       98.30      4.73 o 
  -1   9  15        1.24        0.72      0.78 o 
   0   9  15      130.76      124.64      4.25 o 
   1   9  15       32.93       30.41      2.55 o 
   2   9  15        1.07        0.67      0.90 o 
   3   9  15        0.28        0.28      1.54 o 
  -4  10  15      238.74      240.68      9.24 o 
  -3  10  15        5.86        2.33      2.79 o 
  -2  10  15      375.13      370.21     11.93 o 
  -1  10  15        2.40        0.66      1.06 o 
   0  10  15        3.28        3.66      0.85 o 
   1  10  15       68.24       62.31      4.98 o 
   2  10  15       78.02       85.57      3.75 o 
   3  10  15       42.46       46.05      3.49 o 
  -4  11  15       55.10       64.67      5.45 o 
  -3  11  15       92.67       85.81      4.74 o 
  -2  11  15       13.92       13.79      2.22 o 
  -1  11  15        2.75        2.93      2.38 o 
   0  11  15      140.01      144.60      7.13 o 
   1  11  15       24.76       33.43      2.30 o 
   2  11  15        3.08        2.36      1.10 o 
  -3  12  15       97.83      104.48      5.44 o 
  -2  12  15      248.78      235.43     17.84 o 
  -1  12  15       14.12       19.00      2.65 o 
   0  12  15        8.87        9.50      1.96 o 
   1  12  15        2.68        3.07      1.16 o 
   2  12  15       17.73       20.67      2.03 o 
  -2  13  15        4.68        0.69      4.19 o 
  -1  13  15       78.02       81.21      5.59 o 
   0  13  15        2.08        1.82      1.54 o 
  -6   0  16      287.09      281.64     15.12 o 
  -5   0  16       28.60       26.13      5.03 o 
  -4   0  16     1102.87     1076.49     47.93 o 
  -3   0  16      214.76      211.32      8.33 o 
  -2   0  16      351.40      334.01      8.36 o 
  -1   0  16     1440.38     1444.47     31.13 o 
   0   0  16      412.52      378.85      7.18 o 
   1   0  16     1252.70     1261.64     27.18 o 
   2   0  16       22.61       28.37      1.88 o 
   3   0  16      311.42      331.65     10.92 o 
   4   0  16      180.36      181.01     10.91 o 
  -6   1  16       25.45       19.14      4.19 o 
  -5   1  16       11.71       24.26      4.82 o 
  -4   1  16        0.70        0.21      1.19 o 
  -3   1  16       16.14       12.33      1.07 o 
  -2   1  16        2.84        2.33      0.53 o 
  -1   1  16      380.44      391.31      6.63 o 
   0   1  16       98.82      106.87      1.95 o 
   1   1  16        7.22        5.42      0.51 o 
   2   1  16       38.39       41.10      1.61 o 
   3   1  16        0.13        0.78      0.58 o 
   4   1  16       28.12       31.81      3.04 o 
  -6   2  16      193.72      227.74     13.43 o 
  -5   2  16       14.81       16.49      3.06 o 
  -4   2  16      368.95      379.06      8.55 o 
  -3   2  16      196.61      173.83      4.90 o 
  -2   2  16     1016.10     1002.93     15.71 o 
  -1   2  16      122.93      116.33      3.43 o 
   0   2  16      175.47      152.43      2.66 o 
   1   2  16      478.00      457.96      7.78 o 
   2   2  16       70.26       74.91      2.26 o 
   3   2  16        2.28        3.10      0.79 o 
   4   2  16        2.59        4.69      4.61 o 
  -6   3  16       41.33       33.82      5.31 o 
  -5   3  16      696.97      660.42     20.39 o 
  -4   3  16      149.06      134.63      4.84 o 
  -3   3  16      151.96      147.33      4.12 o 
  -2   3  16      148.81      150.15      3.21 o 
  -1   3  16       10.29       12.94      0.76 o 
   0   3  16      639.66      609.71      9.19 o 
   1   3  16        0.81        1.23      0.44 o 
   2   3  16      194.98      208.01      4.06 o 
   3   3  16        3.07        2.07      0.92 o 
   4   3  16       52.98       57.99      3.99 o 
  -6   4  16       15.50       11.32      4.33 o 
  -5   4  16       10.35        3.91      4.05 o 
  -4   4  16       73.27       69.55      3.44 o 
  -3   4  16      426.60      452.56      9.67 o 
  -2   4  16        7.18        9.52      0.93 o 
  -1   4  16       46.87       38.43      1.20 o 
   0   4  16      448.16      459.63      8.61 o 
   1   4  16      347.05      331.24      6.50 o 
   2   4  16      209.90      192.02      5.03 o 
   3   4  16        7.50        8.84      1.34 o 
   4   4  16       26.97       25.22      1.67 o 
  -6   5  16        4.12        3.07      3.91 o 
  -5   5  16      276.94      261.06     14.56 o 
  -4   5  16       14.18       11.18      3.63 o 
  -3   5  16       62.98       67.98      3.76 o 
  -2   5  16      211.92      197.64      5.29 o 
  -1   5  16      486.03      468.91      7.49 o 
   0   5  16      109.49       90.94      2.91 o 
   1   5  16        0.01        0.54      0.87 o 
   2   5  16      233.70      231.97     10.51 o 
   3   5  16      234.14      226.40      5.89 o 
   4   5  16       37.30       30.62      2.52 o 
  -6   6  16        0.27       -3.07      3.07 o 
  -5   6  16       31.10       33.96      5.87 o 
  -4   6  16       82.33       85.40      4.74 o 
  -3   6  16      112.60      116.19      4.27 o 
  -2   6  16      238.66      234.59      5.07 o 
  -1   6  16       14.85       14.79      1.06 o 
   0   6  16        0.27       -0.12      0.53 o 
   1   6  16       37.73       38.64      1.69 o 
   2   6  16        0.93        0.63      0.86 o 
   3   6  16        3.39        0.93      1.40 o 
   4   6  16      121.26      108.04      6.22 o 
  -5   7  16      200.24      210.40     13.01 o 
  -4   7  16      305.38      294.59     10.41 o 
  -3   7  16        1.02        1.63      2.24 o 
  -2   7  16       58.66       53.68      3.24 o 
  -1   7  16      376.88      363.45      7.94 o 
   0   7  16      252.54      257.61      5.96 o 
   1   7  16       31.02       34.53      1.67 o 
   2   7  16      162.06      162.82      5.81 o 
   3   7  16       46.46       45.22      3.54 o 
   4   7  16       15.73       14.40      2.10 o 
  -5   8  16        2.88        3.77      3.77 o 
  -4   8  16       28.13       31.42      3.08 o 
  -3   8  16       54.06       64.73      3.90 o 
  -2   8  16      163.59      162.92      6.35 o 
  -1   8  16      296.84      279.41      6.48 o 
   0   8  16        5.43        6.62      1.33 o 
   1   8  16        0.33        0.25      0.56 o 
   2   8  16        2.29        1.34      0.97 o 
   3   8  16       36.06       39.42      2.15 o 
  -5   9  16       26.00       21.66      5.31 o 
  -4   9  16       34.45       35.78      3.31 o 
  -3   9  16       60.19       54.34      3.72 o 
  -2   9  16      221.82      240.70      8.57 o 
  -1   9  16      248.40      246.65      5.99 o 
   0   9  16       22.64       24.12      1.53 o 
   1   9  16        1.87        2.81      1.12 o 
   2   9  16       56.39       55.21      2.40 o 
   3   9  16      199.95      196.81      6.67 o 
  -4  10  16      120.57      126.50     12.16 o 
  -3  10  16        3.40        2.78      1.65 o 
  -2  10  16       90.88       85.05      4.52 o 
  -1  10  16        2.52        1.64      1.19 o 
   0  10  16        0.49        0.76      0.72 o 
   1  10  16       99.19      104.88      6.45 o 
   2  10  16        0.08       -0.25      0.72 o 
  -4  11  16       71.50       79.43      4.90 o 
  -3  11  16       31.86       35.37      3.18 o 
  -2  11  16      468.59      454.24     14.29 o 
  -1  11  16      354.97      356.74     11.56 o 
   0  11  16        0.06        1.82      1.12 o 
   1  11  16       12.17       11.56      1.89 o 
   2  11  16        0.81        0.13      0.82 o 
  -3  12  16      125.89      132.63      6.31 o 
  -2  12  16       24.42       28.08      4.47 o 
  -1  12  16       19.42       20.26      2.79 o 
   0  12  16       54.66       58.84      4.19 o 
   1  12  16        1.22        1.08      1.08 o 
  -1  13  16       50.24       45.56      4.19 o 
   0  13  16       12.38        8.52      1.96 o 
  -6   1  17       85.30       83.45      5.58 o 
  -5   1  17      519.40      557.50     17.90 o 
  -4   1  17       78.20       78.52      3.03 o 
  -3   1  17      499.32      498.17     10.48 o 
  -2   1  17        0.23        0.18      0.43 o 
  -1   1  17        5.78        5.88      0.71 o 
   0   1  17      268.92      281.03      4.55 o 
   1   1  17      259.03      219.06      4.59 o 
   2   1  17      266.62      269.51      6.00 o 
   3   1  17      135.20      134.85      3.86 o 
   4   1  17      110.87      127.44      6.23 o 
  -6   2  17      107.66      122.19      9.51 o 
  -5   2  17        3.03        0.93      5.45 o 
  -4   2  17      157.92      171.75      4.84 o 
  -3   2  17       34.17       31.25      1.77 o 
  -2   2  17      181.59      169.45      3.53 o 
  -1   2  17        5.04        6.77      0.63 o 
   0   2  17        0.19        1.26      0.42 o 
   1   2  17       72.52       74.30      2.11 o 
   2   2  17       61.98       63.04      2.04 o 
   3   2  17       39.18       46.54      2.32 o 
   4   2  17       43.08       44.53      3.60 o 
  -6   3  17       31.06       36.89      5.73 o 
  -5   3  17       57.24       67.68      6.99 o 
  -4   3  17      106.40      106.37      4.40 o 
  -3   3  17      315.65      298.96      6.94 o 
  -2   3  17       45.23       41.73      1.99 o 
  -1   3  17      275.07      284.85      4.87 o 
   0   3  17       54.29       45.07      1.46 o 
   1   3  17       27.34       24.89      1.17 o 
   2   3  17      244.80      245.77      5.08 o 
   3   3  17        0.12       -0.16      0.51 o 
   4   3  17        1.41        2.69      3.42 o 
  -6   4  17      118.57      103.18      8.81 o 
  -5   4  17       70.33       73.80      7.69 o 
  -4   4  17      521.33      532.55     13.37 o 
  -3   4  17     1229.19     1159.46     22.37 o 
  -2   4  17      241.61      233.99      5.01 o 
  -1   4  17       35.54       33.62      1.32 o 
   0   4  17      458.04      429.07      7.44 o 
   1   4  17      749.86      752.86     14.71 o 
   2   4  17      125.95      122.50      5.77 o 
   3   4  17      317.18      316.84     12.85 o 
   4   4  17        8.22        9.02      1.15 o 
  -6   5  17        8.71        5.87      4.33 o 
  -5   5  17       63.84       62.76      6.99 o 
  -4   5  17        8.26        8.36      1.97 o 
  -3   5  17        1.70        1.27      0.90 o 
  -2   5  17       81.77       83.76      2.54 o 
  -1   5  17       40.00       36.52      1.55 o 
   0   5  17       22.35       25.28      1.38 o 
   1   5  17      344.65      320.96      6.96 o 
   2   5  17        3.90        4.60      1.17 o 
   3   5  17       45.41       43.82      3.84 o 
   4   5  17        2.62        3.38      1.68 o 
  -5   6  17      158.99      156.78     11.19 o 
  -4   6  17      190.21      216.36      8.40 o 
  -3   6  17      101.74       98.53      6.55 o 
  -2   6  17       13.25       10.34      1.04 o 
  -1   6  17        0.75       -0.37      0.68 o 
   0   6  17       31.17       33.05      1.57 o 
   1   6  17       47.20       49.18      1.79 o 
   2   6  17       33.52       31.39      2.19 o 
   3   6  17       77.45       90.00      4.76 o 
   4   6  17       20.79       14.11      3.77 o 
  -5   7  17      154.55      146.56     11.05 o 
  -4   7  17      131.11      140.70      6.42 o 
  -3   7  17       96.87       94.38      4.76 o 
  -2   7  17      528.38      511.56     10.81 o 
  -1   7  17        6.82        4.71      0.81 o 
   0   7  17      556.43      533.97     13.53 o 
   1   7  17      110.79      110.57      3.17 o 
   2   7  17       30.84       31.84      1.41 o 
   3   7  17       55.07       44.17      4.47 o 
  -5   8  17       37.16       26.27      5.73 o 
  -4   8  17      187.76      200.05     14.97 o 
  -3   8  17       70.10       78.96      6.29 o 
  -2   8  17        0.05       -0.50      0.94 o 
  -1   8  17       88.90       94.37      2.80 o 
   0   8  17       65.56       68.12      2.48 o 
   1   8  17       20.51       21.56      1.33 o 
   2   8  17      103.01      113.03      3.62 o 
   3   8  17       28.35       37.59      5.17 o 
  -4   9  17       43.12       39.00      3.57 o 
  -3   9  17       57.86       51.52      3.62 o 
  -2   9  17        3.47        2.35      2.10 o 
  -1   9  17       12.65       13.89      1.32 o 
   0   9  17       13.70       15.67      1.53 o 
   1   9  17        3.13        3.10      0.90 o 
   2   9  17      218.40      227.76      6.36 o 
   3   9  17        6.54        5.79      1.04 o 
  -4  10  17       23.52       26.90      3.23 o 
  -3  10  17       95.35       96.03      5.12 o 
  -2  10  17       25.14       25.11      2.60 o 
  -1  10  17      284.22      251.78      9.38 o 
   0  10  17        8.63        7.85      1.11 o 
   1  10  17       18.54       19.90      1.70 o 
   2  10  17        7.31        8.78      1.19 o 
  -3  11  17       26.48       31.90      3.56 o 
  -2  11  17        5.35        1.99      1.89 o 
  -1  11  17       31.86       27.67      2.69 o 
   0  11  17        7.86        7.96      1.68 o 
   1  11  17       38.29       44.09      3.49 o 
  -2  12  17       13.80       14.56      2.36 o 
  -1  12  17      235.55      243.33     11.33 o 
   0  12  17      175.38      184.20      8.81 o 
  -6   0  18       62.41       82.46      7.97 o 
  -5   0  18      743.41      757.55     32.86 o 
  -4   0  18      149.76      159.49     10.21 o 
  -3   0  18      620.03      617.18     18.02 o 
  -2   0  18       56.40       54.21      2.47 o 
  -1   0  18       29.42       26.13      2.31 o 
   0   0  18       21.74       23.00      3.50 o 
   1   0  18        0.17       -0.36      0.70 o 
   2   0  18     1277.44     1229.43     33.02 o 
   3   0  18      284.87      278.72     13.09 o 
   4   0  18        9.64       17.19      3.49 o 
  -6   1  18        7.26        6.24      3.04 o 
  -5   1  18        9.59        9.78      3.01 o 
  -4   1  18       66.93       65.45      2.81 o 
  -3   1  18       15.26       13.42      1.43 o 
  -2   1  18       47.58       44.56      1.57 o 
  -1   1  18      491.31      471.47      7.43 o 
   0   1  18       60.20       70.93      1.78 o 
   1   1  18        9.96       11.68      0.90 o 
   2   1  18      147.15      148.68      3.85 o 
   3   1  18        6.86        8.79      1.01 o 
   4   1  18        2.02        1.27      1.61 o 
  -6   2  18        0.02       -3.07      3.63 o 
  -5   2  18       80.72       87.68      5.62 o 
  -4   2  18      335.31      319.90      7.67 o 
  -3   2  18        6.05        7.86      1.17 o 
  -2   2  18      746.23      723.93     12.86 o 
  -1   2  18        0.01        0.41      0.43 o 
   0   2  18       77.45       77.91      1.92 o 
   1   2  18       64.52       55.61      1.96 o 
   2   2  18      123.75      128.60      3.96 o 
   3   2  18       87.32       91.88      3.00 o 
   4   2  18       66.23       72.35      4.59 o 
  -6   3  18        1.04       -0.42      3.77 o 
  -5   3  18        9.05        9.22      3.06 o 
  -4   3  18      295.43      308.47      9.94 o 
  -3   3  18      219.35      214.57      5.51 o 
  -2   3  18      269.99      277.91      6.18 o 
  -1   3  18        0.02        0.16      0.44 o 
   0   3  18       64.84       66.25      1.88 o 
   1   3  18      294.06      265.09      8.55 o 
   2   3  18       48.28       54.14      1.87 o 
   3   3  18       86.00       90.70      2.80 o 
   4   3  18        3.52        6.29      1.95 o 
  -6   4  18       55.12       69.32      7.83 o 
  -5   4  18       17.52       20.68      5.03 o 
  -4   4  18       10.33        7.26      1.63 o 
  -3   4  18      278.08      281.80      8.20 o 
  -2   4  18      504.78      506.02      9.49 o 
  -1   4  18      750.50      771.95     15.31 o 
   0   4  18      281.96      277.45      5.76 o 
   1   4  18       61.42       66.55      2.07 o 
   2   4  18       30.27       32.35      1.71 o 
   3   4  18        0.05        1.66      0.90 o 
   4   4  18       45.91       44.67      2.19 o 
  -5   5  18        0.29       -2.79      4.19 o 
  -4   5  18      261.23      296.26     10.54 o 
  -3   5  18      685.13      648.78     13.41 o 
  -2   5  18        0.07       -0.57      0.57 o 
  -1   5  18      302.64      305.49      6.23 o 
   0   5  18       48.25       41.23      1.78 o 
   1   5  18      245.03      254.35      5.85 o 
   2   5  18      142.54      140.99      4.90 o 
   3   5  18       44.25       55.76      2.99 o 
  -5   6  18       15.33       13.41      4.89 o 
  -4   6  18      106.69      114.25     10.00 o 
  -3   6  18        1.46        2.66      1.58 o 
  -2   6  18        0.08        0.14      0.72 o 
  -1   6  18      219.89      215.20      5.68 o 
   0   6  18       19.67       20.34      1.29 o 
   1   6  18       10.62       11.58      1.72 o 
   2   6  18       28.12       27.30      2.14 o 
   3   6  18       72.20       68.38      4.20 o 
  -5   7  18       10.27       11.88      4.61 o 
  -4   7  18       93.75       79.99      4.76 o 
  -3   7  18       25.20       25.41      3.28 o 
  -2   7  18       14.93       12.16      2.24 o 
  -1   7  18       89.58       90.80      2.74 o 
   0   7  18       78.23       85.42      3.53 o 
   1   7  18        2.78        3.45      1.13 o 
   2   7  18       72.59       76.97      2.46 o 
   3   7  18      134.88      143.79      6.65 o 
  -5   8  18        7.10       -3.63      3.63 o 
  -4   8  18       17.35       15.96      2.52 o 
  -3   8  18       87.39       85.75      4.78 o 
  -2   8  18        1.64       -0.67      2.86 o 
  -1   8  18       40.99       47.41      1.95 o 
   0   8  18        9.72        7.61      1.47 o 
   1   8  18      223.70      231.78      7.12 o 
   2   8  18       80.14       78.75      2.86 o 
   3   8  18       12.05       15.79      3.77 o 
  -4   9  18       88.00       92.16     13.28 o 
  -3   9  18      101.46      104.16      5.41 o 
  -2   9  18       20.96       24.30      2.93 o 
  -1   9  18        3.19        4.03      0.87 o 
   0   9  18      364.16      377.38      8.46 o 
   1   9  18       56.34       49.26      2.34 o 
   2   9  18        2.00       -0.90      0.90 o 
  -4  10  18        0.01        0.62      1.65 o 
  -3  10  18       15.20       16.24      2.47 o 
  -2  10  18       48.84       42.69      3.91 o 
  -1  10  18        0.71        0.62      3.07 o 
   0  10  18        2.04        1.37      1.15 o 
   1  10  18        4.99        6.96      1.13 o 
   2  10  18        0.02       -0.83      0.85 o 
  -3  11  18       13.36        8.55      4.75 o 
  -2  11  18      159.50      157.72     13.50 o 
  -1  11  18       61.87       59.62      3.72 o 
   0  11  18      223.87      231.00     10.35 o 
   1  11  18       25.91       22.30      3.28 o 
  -1  12  18      150.39      153.83      8.11 o 
  -6   1  19        1.90       -0.84      2.70 o 
  -5   1  19        0.00       -2.77      2.77 o 
  -4   1  19      209.56      222.84      5.89 o 
  -3   1  19       10.70        9.14      1.22 o 
  -2   1  19      709.72      696.18     13.97 o 
  -1   1  19       23.11       23.82      1.20 o 
   0   1  19       79.30       86.33      2.23 o 
   1   1  19        0.57        0.00      0.52 o 
   2   1  19      115.50      104.83      4.78 o 
   3   1  19      417.91      419.58      9.77 o 
   4   1  19        3.24        2.62      1.83 o 
  -6   2  19       86.16      100.92      9.37 o 
  -5   2  19       26.49       32.91      4.05 o 
  -4   2  19       18.01       16.21      1.67 o 
  -3   2  19      290.46      294.50      7.00 o 
  -2   2  19       12.50       14.23      1.15 o 
  -1   2  19      210.97      216.84      4.01 o 
   0   2  19      103.30      102.61      2.34 o 
   1   2  19        8.92        8.44      1.07 o 
   2   2  19      127.98      118.98      3.08 o 
   3   2  19        4.89        3.19      0.80 o 
   4   2  19       15.82       18.92      2.76 o 
  -5   3  19       93.52       81.52      5.67 o 
  -4   3  19       90.35      101.30      4.38 o 
  -3   3  19        6.15        5.03      1.14 o 
  -2   3  19      481.02      477.38      9.04 o 
  -1   3  19      336.31      308.97      9.36 o 
   0   3  19      128.61      119.16      4.09 o 
   1   3  19       50.60       46.95      1.85 o 
   2   3  19       11.96       12.27      1.03 o 
   3   3  19       46.59       46.68      1.93 o 
  -5   4  19       18.39       30.04      5.73 o 
  -4   4  19       79.08       57.90      3.26 o 
  -3   4  19      709.42      727.93     14.85 o 
  -2   4  19      105.63      103.30      3.79 o 
  -1   4  19      214.09      217.93      5.36 o 
   0   4  19      344.00      325.64      7.23 o 
   1   4  19        8.07       10.79      1.79 o 
   2   4  19      156.01      155.63      4.00 o 
   3   4  19        7.82        7.63      0.82 o 
  -5   5  19      115.32      121.92     10.07 o 
  -4   5  19        0.71        1.23      1.45 o 
  -3   5  19       55.79       52.85      2.47 o 
  -2   5  19       33.75       32.54      1.86 o 
  -1   5  19        0.04        0.45      0.70 o 
   0   5  19      429.01      408.89      9.00 o 
   1   5  19      110.19      104.48      3.05 o 
   2   5  19       16.52       16.36      1.41 o 
   3   5  19       23.10       22.77      3.21 o 
  -5   6  19       25.28       29.06      5.87 o 
  -4   6  19       29.43       36.20      3.38 o 
  -3   6  19      267.25      262.78      7.66 o 
  -2   6  19        1.03        0.27      0.73 o 
  -1   6  19      359.26      353.68      7.16 o 
   0   6  19      253.70      244.77      5.83 o 
   1   6  19       18.15       18.36      1.28 o 
   2   6  19      150.20      155.25      5.97 o 
   3   6  19       70.69       65.59      4.22 o 
  -5   7  19       38.93       40.94      6.85 o 
  -4   7  19      117.63      124.60     11.26 o 
  -3   7  19        2.23        2.82      1.64 o 
  -2   7  19       64.11       65.06      3.10 o 
  -1   7  19      123.63      106.08      3.05 o 
   0   7  19       78.62       83.86      2.82 o 
   1   7  19       97.60       95.65      3.00 o 
   2   7  19       41.06       45.92      1.82 o 
   3   7  19       96.05      105.56      5.65 o 
  -4   8  19       44.64       36.03      3.56 o 
  -3   8  19       31.76       33.50      3.16 o 
  -2   8  19        1.53       -1.21      2.03 o 
  -1   8  19        0.02       -0.46      0.67 o 
   0   8  19      163.37      163.03      5.15 o 
   1   8  19      458.97      459.90      9.89 o 
   2   8  19       42.09       43.84      2.32 o 
  -4   9  19       43.62       48.83     10.62 o 
  -3   9  19       13.47       10.13      2.16 o 
  -2   9  19      128.45      134.77      6.00 o 
  -1   9  19        7.16        7.19      1.03 o 
   0   9  19       10.25        8.75      1.14 o 
   1   9  19      103.81      104.84      4.02 o 
   2   9  19       11.18        8.75      2.33 o 
  -3  10  19        8.58       10.25      4.33 o 
  -2  10  19        1.18        0.63      1.33 o 
  -1  10  19        0.17       -0.17      3.14 o 
   0  10  19       92.24       97.85      3.41 o 
   1  10  19       54.03       66.12      3.07 o 
  -2  11  19       20.56        6.29      5.03 o 
  -1  11  19       21.06       23.97      7.13 o 
   0  11  19        0.84        0.70      1.26 o 
  -5   0  20       23.85       29.20      5.59 o 
  -4   0  20       23.99       26.74      2.79 o 
  -3   0  20      366.35      373.29     12.03 o 
  -2   0  20       64.20       56.52      5.87 o 
  -1   0  20      609.24      603.79     14.16 o 
   0   0  20        3.87        4.65      1.20 o 
   1   0  20        7.73        6.05      1.56 o 
   2   0  20        0.65        0.85      0.97 o 
   3   0  20       23.13       27.00      4.54 o 
  -5   1  20        0.04       -1.68      2.86 o 
  -4   1  20       40.64       51.87      2.65 o 
  -3   1  20       37.29       40.43      2.16 o 
  -2   1  20      566.67      528.59     11.07 o 
  -1   1  20       36.48       35.66      1.90 o 
   0   1  20       24.40       27.93      1.52 o 
   1   1  20       71.75       65.50      2.13 o 
   2   1  20        0.10       -0.56      0.56 o 
   3   1  20      102.58       99.92      3.18 o 
  -5   2  20       43.27       51.08      4.67 o 
  -4   2  20       83.80       99.01      3.71 o 
  -3   2  20      158.81      167.53      4.76 o 
  -2   2  20       14.12       15.72      1.39 o 
  -1   2  20      975.60      961.24     17.13 o 
   0   2  20       59.99       62.73      1.92 o 
   1   2  20       16.65       15.84      1.18 o 
   2   2  20       23.75       22.82      1.26 o 
   3   2  20      232.30      235.50      5.72 o 
  -5   3  20       49.46       54.78      4.91 o 
  -4   3  20        5.14        2.06      1.33 o 
  -3   3  20        0.03        0.58      0.86 o 
  -2   3  20      212.09      211.48      5.41 o 
  -1   3  20        3.23        4.00      0.90 o 
   0   3  20      369.35      395.74      7.78 o 
   1   3  20       10.49       10.77      0.99 o 
   2   3  20       50.49       49.46      2.48 o 
   3   3  20       29.25       30.65      1.49 o 
  -5   4  20       80.16       72.27      8.39 o 
  -4   4  20       93.60      101.47      5.60 o 
  -3   4  20       26.00       31.58      2.01 o 
  -2   4  20        3.97        4.56      0.98 o 
  -1   4  20        0.12       -0.66      0.81 o 
   0   4  20      270.08      268.06      6.25 o 
   1   4  20        1.43        2.40      0.66 o 
   2   4  20       83.56       83.77      3.75 o 
   3   4  20        2.07        1.09      1.28 o 
  -5   5  20        1.66        5.73      4.75 o 
  -4   5  20       11.05        6.45      2.10 o 
  -3   5  20       18.85       21.45      1.72 o 
  -2   5  20      308.29      311.15      7.35 o 
  -1   5  20       59.78       54.35      2.30 o 
   0   5  20       92.79       92.06      5.87 o 
   1   5  20       12.33       11.54      1.04 o 
   2   5  20       21.06       20.54      1.31 o 
   3   5  20       10.93       12.05      1.73 o 
  -5   6  20        3.22        3.49      4.47 o 
  -4   6  20       39.30       45.86      3.77 o 
  -3   6  20      129.62      135.14      5.62 o 
  -2   6  20      162.70      158.21      4.55 o 
  -1   6  20        2.17        2.47      0.86 o 
   0   6  20       20.89       21.72      1.69 o 
   1   6  20      168.32      165.81      4.37 o 
   2   6  20       40.38       38.13      1.63 o 
  -4   7  20        0.55        0.37      2.86 o 
  -3   7  20      126.83      144.47      8.39 o 
  -2   7  20      381.65      380.94      8.73 o 
  -1   7  20        0.79        1.36      0.82 o 
   0   7  20       87.41       96.62      3.14 o 
   1   7  20      220.09      220.33      5.49 o 
   2   7  20       13.82       14.08      1.04 o 
  -4   8  20       35.85       41.54      3.80 o 
  -3   8  20       13.33        5.26      1.90 o 
  -2   8  20        9.52       11.60      2.86 o 
  -1   8  20       79.45       78.31      2.65 o 
   0   8  20      108.37      107.66      3.45 o 
   1   8  20        0.47        1.66      0.78 o 
   2   8  20       16.35       19.34      1.33 o 
  -3   9  20      142.65      143.14      7.97 o 
  -2   9  20        0.02       -0.14      2.58 o 
  -1   9  20       23.88       21.88      1.53 o 
   0   9  20        1.54        1.85      0.93 o 
   1   9  20       61.66       65.40      2.84 o 
  -3  10  20       18.92       23.47      5.87 o 
  -2  10  20        4.79        1.46      4.75 o 
  -1  10  20      193.22      194.04      7.47 o 
   0  10  20       14.58       16.51      1.52 o 
  -5   1  21      167.19      183.22      9.00 o 
  -4   1  21        1.89        1.61      1.33 o 
  -3   1  21       26.83       30.77      2.69 o 
  -2   1  21       55.81       56.84      2.41 o 
  -1   1  21      523.12      510.36     10.76 o 
   0   1  21      306.14      302.99      7.95 o 
   1   1  21       89.41       88.49      3.54 o 
   2   1  21        0.20       -0.28      0.78 o 
   3   1  21       33.95       30.96      1.77 o 
  -5   2  21       15.01       13.05      3.44 o 
  -4   2  21      104.62       99.78      3.75 o 
  -3   2  21        0.32        2.45      0.96 o 
  -2   2  21      221.88      222.06      5.65 o 
  -1   2  21      517.35      491.87     22.84 o 
   0   2  21      131.76      118.86      3.50 o 
   1   2  21        7.22        4.37      0.82 o 
   2   2  21       39.09       41.29      1.74 o 
   3   2  21       19.37       19.17      1.59 o 
  -5   3  21        1.37        2.33      3.01 o 
  -4   3  21       55.28       50.95      4.30 o 
  -3   3  21      213.10      216.94      5.79 o 
  -2   3  21       20.42       24.05      1.66 o 
  -1   3  21      329.68      323.44      7.43 o 
   0   3  21       48.45       63.42      2.21 o 
   1   3  21       75.21       75.34      3.03 o 
   2   3  21       40.77       44.68      2.38 o 
   3   3  21        3.06        5.82      0.87 o 
  -5   4  21       66.55       77.71      8.53 o 
  -4   4  21        3.61        1.94      1.68 o 
  -3   4  21        0.83        0.75      0.90 o 
  -2   4  21      396.57      388.51      8.77 o 
  -1   4  21       89.86       97.80      3.21 o 
   0   4  21      189.64      201.41      4.67 o 
   1   4  21      116.26      108.59      3.25 o 
   2   4  21       21.81       20.99      1.35 o 
   3   4  21      104.65      104.94      3.21 o 
  -5   5  21      131.94      157.86     11.89 o 
  -4   5  21      129.48      127.89      6.27 o 
  -3   5  21        0.00        0.85      1.07 o 
  -2   5  21      266.57      263.65      6.56 o 
  -1   5  21       15.18       12.90      1.45 o 
   0   5  21       81.58       74.25      2.45 o 
   1   5  21      338.02      324.37      7.38 o 
   2   5  21        0.65        0.90      0.59 o 
  -4   6  21        3.21        2.58      2.03 o 
  -3   6  21        1.22        3.98      2.88 o 
  -2   6  21      237.07      232.10      6.03 o 
  -1   6  21       79.50       71.65      2.75 o 
   0   6  21      430.45      407.89      8.99 o 
   1   6  21       29.81       37.36      1.81 o 
   2   6  21       11.54       16.16      1.13 o 
  -4   7  21      216.27      241.61      9.64 o 
  -3   7  21       11.78       16.34      2.57 o 
  -2   7  21      101.58      109.67      4.35 o 
  -1   7  21      102.44      107.32      3.57 o 
   0   7  21        2.93        3.15      0.99 o 
   1   7  21      101.27      103.45      3.26 o 
   2   7  21        1.83        1.14      0.88 o 
  -3   8  21      122.63      123.78      6.21 o 
  -2   8  21       16.91       20.46      4.47 o 
  -1   8  21        0.98        1.90      0.93 o 
   0   8  21        2.85        1.83      1.27 o 
   1   8  21      121.90      122.09      3.84 o 
  -3   9  21        1.10        0.00      2.03 o 
  -2   9  21       63.21       69.07     10.48 o 
  -1   9  21       18.17       17.25      1.56 o 
   0   9  21       18.90       20.76      2.16 o 
  -1  10  21       40.05       37.15      3.07 o 
  -5   0  22       93.94       77.72      8.53 o 
  -4   0  22       74.14       80.47      8.04 o 
  -3   0  22       54.81       56.53      5.24 o 
  -2   0  22      259.81      272.23      9.33 o 
  -1   0  22       19.05       18.07      2.04 o 
   0   0  22      423.66      417.42     32.16 o 
   1   0  22       73.11       73.63      4.08 o 
   2   0  22       89.20       97.06      4.45 o 
  -5   1  22        0.14       -1.39      3.11 o 
  -4   1  22        6.14        8.41      1.55 o 
  -3   1  22        1.23        0.39      0.86 o 
  -2   1  22       31.24       28.64      1.83 o 
  -1   1  22       69.36       68.62      2.61 o 
   0   1  22        0.00        3.22      0.85 o 
   1   1  22      101.64       97.37      3.67 o 
   2   1  22       47.23       38.98      1.78 o 
  -5   2  22       33.63       27.28      5.59 o 
  -4   2  22       93.43      102.24      3.89 o 
  -3   2  22        1.78        3.10      1.04 o 
  -2   2  22       15.94       17.55      1.49 o 
  -1   2  22        2.60        2.33      0.84 o 
   0   2  22      492.58      481.88     10.33 o 
   1   2  22       50.62       54.56      2.08 o 
   2   2  22       10.62        6.99      0.98 o 
  -5   3  22      146.86      152.42     11.75 o 
  -4   3  22       97.81       95.80      4.56 o 
  -3   3  22        7.07        8.83      1.34 o 
  -2   3  22        0.41       -0.29      0.81 o 
  -1   3  22      532.90      542.35     11.51 o 
   0   3  22      176.12      179.22      4.35 o 
   1   3  22       21.91       28.87      1.64 o 
   2   3  22       12.52       11.30      1.37 o 
  -4   4  22       27.82       24.90      2.59 o 
  -3   4  22       43.97       41.12      2.30 o 
  -2   4  22       28.11       29.91      1.90 o 
  -1   4  22        1.39        1.77      0.84 o 
   0   4  22        5.16        5.80      1.04 o 
   1   4  22       18.28       13.02      1.20 o 
   2   4  22        0.25        0.36      0.89 o 
  -4   5  22       16.38       20.53      2.98 o 
  -3   5  22       27.61       29.43      2.06 o 
  -2   5  22       62.33       60.31      2.64 o 
  -1   5  22      118.70      114.41      3.68 o 
   0   5  22        0.06       -0.18      0.71 o 
   1   5  22       67.60       77.37      3.61 o 
   2   5  22       24.60       27.16      2.10 o 
  -4   6  22       58.86       65.92      4.67 o 
  -3   6  22      468.84      459.78     12.20 o 
  -2   6  22        5.49        4.85      1.11 o 
  -1   6  22        1.70        2.40      0.89 o 
   0   6  22      134.17      140.58      4.06 o 
   1   6  22       38.06       37.56      3.23 o 
   2   6  22       41.50       61.77      5.87 o 
  -3   7  22        0.02       -1.74      2.17 o 
  -2   7  22       79.56       85.12      3.29 o 
  -1   7  22      174.04      184.34      5.16 o 
   0   7  22       19.64       18.57      1.54 o 
   1   7  22      168.60      171.72      6.00 o 
  -3   8  22       56.42       63.55      4.40 o 
  -2   8  22       33.94       37.68      3.24 o 
  -1   8  22       67.69       59.58      2.67 o 
   0   8  22       31.46       32.96      1.91 o 
  -2   9  22      168.60      175.02      8.67 o 
  -1   9  22        1.86        0.29      1.23 o 
  -4   1  23      322.01      353.21     13.20 o 
  -3   1  23       40.57       36.26      2.23 o 
  -2   1  23        8.73        9.22      1.27 o 
  -1   1  23      104.88      108.69      4.02 o 
   0   1  23      215.67      208.11      5.35 o 
   1   1  23      200.51      193.23      4.64 o 
   2   1  23        3.21        3.42      0.86 o 
  -4   2  23       30.19       26.22      2.27 o 
  -3   2  23       24.34       22.60      1.86 o 
  -2   2  23       42.17       40.50      2.15 o 
  -1   2  23       33.55       37.76      2.03 o 
   0   2  23       66.15       73.17      2.72 o 
   1   2  23       51.02       51.64      2.19 o 
   2   2  23       10.99       13.73      1.28 o 
  -4   3  23      117.56      128.07      6.99 o 
  -3   3  23       19.66       21.80      1.87 o 
  -2   3  23       60.10       64.45      4.44 o 
  -1   3  23        4.72        5.54      1.87 o 
   0   3  23      298.17      284.57      6.84 o 
   1   3  23      324.95      338.05     11.11 o 
   2   3  23        0.95        1.45      0.73 o 
  -4   4  23       12.37       15.79      2.33 o 
  -3   4  23       76.70       83.98      3.40 o 
  -2   4  23       78.78       81.69      3.16 o 
  -1   4  23       37.18       37.42      2.04 o 
   0   4  23      232.24      223.56      5.19 o 
   1   4  23      121.82      105.43      3.34 o 
   2   4  23       70.69       77.37      4.01 o 
  -4   5  23       27.28       26.39      4.33 o 
  -3   5  23      175.36      176.30      5.31 o 
  -2   5  23       37.56       35.44      2.15 o 
  -1   5  23       48.83       49.33      2.42 o 
   0   5  23        5.20        3.55      0.89 o 
   1   5  23        9.25       12.10      1.33 o 
  -3   6  23       45.26       41.31      4.66 o 
  -2   6  23       29.11       25.15      1.87 o 
  -1   6  23      230.05      225.91      7.21 o 
   0   6  23      240.63      236.83     12.31 o 
   1   6  23       46.91       47.39      2.17 o 
  -3   7  23       79.30       88.62      5.17 o 
  -2   7  23       22.00       25.31      1.94 o 
  -1   7  23      211.17      206.95      8.74 o 
   0   7  23        4.48        5.32      1.03 o 
  -2   8  23      101.43      115.84      5.79 o 
  -1   8  23      123.35      133.57      4.33 o 
  -4   0  24      170.73      199.59      8.53 o 
  -3   0  24       23.18       26.41      2.89 o 
  -2   0  24       62.61       63.63      3.83 o 
  -1   0  24       19.83       23.82      2.32 o 
   0   0  24        3.44        3.97      1.42 o 
   1   0  24      329.57      318.20     26.53 o 
  -4   1  24       64.98       75.05      3.50 o 
  -3   1  24       25.58       26.94      2.10 o 
  -2   1  24        4.82        7.14      1.19 o 
  -1   1  24       72.47       79.64      3.83 o 
   0   1  24       82.35       84.54      3.03 o 
   1   1  24        0.42        2.48      1.07 o 
  -4   2  24        0.06        0.58      1.36 o 
  -3   2  24      390.15      388.47     10.90 o 
  -2   2  24        9.07       12.27      1.41 o 
  -1   2  24       99.01       95.96      3.31 o 
   0   2  24       30.24       29.18      1.81 o 
   1   2  24       26.79       31.21      1.68 o 
  -4   3  24      187.09      202.95     17.47 o 
  -3   3  24       34.54       37.66      2.42 o 
  -2   3  24        4.10        2.48      1.04 o 
  -1   3  24       21.81       20.18      1.59 o 
   0   3  24       48.49       54.74      2.44 o 
   1   3  24       34.99       36.04      2.00 o 
  -3   4  24        9.96        7.91      2.50 o 
  -2   4  24      214.41      228.50      6.11 o 
  -1   4  24        0.33        0.79      0.80 o 
   0   4  24       42.65       46.47      2.23 o 
   1   4  24        7.17        6.69      1.01 o 
  -3   5  24       68.39       66.66      3.11 o 
  -2   5  24      183.87      184.76      7.39 o 
  -1   5  24        0.00        1.10      0.87 o 
   0   5  24       70.61       75.70      4.49 o 
   1   5  24       69.48       71.03      2.74 o 
  -3   6  24        6.50       10.56      1.94 o 
  -2   6  24       40.09       40.59      2.42 o 
  -1   6  24        0.88        1.31      0.94 o 
   0   6  24        1.03        2.36      1.37 o 
  -2   7  24       13.75       14.46      2.26 o 
  -1   7  24        7.18       10.76      2.48 o 
  -3   1  25      272.31      290.19      7.47 o 
  -2   1  25       50.52       50.39      2.55 o 
  -1   1  25        0.02        1.60      0.85 o 
   0   1  25        4.37        4.06      0.97 o 
   1   1  25       73.65       63.08      2.93 o 
  -3   2  25       55.60       58.21      2.96 o 
  -2   2  25        8.17        8.59      1.38 o 
  -1   2  25        7.17        6.89      1.18 o 
   0   2  25        0.06        0.18      0.75 o 
   1   2  25       20.49       21.31      1.73 o 
  -3   3  25       75.13       84.36      3.55 o 
  -2   3  25       58.45       58.74      3.14 o 
  -1   3  25       24.68       26.09      1.89 o 
   0   3  25       73.10       69.94      2.84 o 
  -3   4  25       72.59       73.67      3.35 o 
  -2   4  25       74.37       79.47      3.47 o 
  -1   4  25       16.30       16.90      1.54 o 
   0   4  25       11.34       11.05      1.32 o 
  -2   5  25       64.80       67.53      3.08 o 
  -1   5  25      171.23      169.26      4.98 o 
   0   5  25       22.42       23.32      1.68 o 
  -3   0  26       44.22       38.25      3.67 o 
  -2   0  26      555.00      536.13     16.83 o 
  -1   0  26       13.71       11.94      1.99 o 
   0   0  26        1.39        3.98      1.33 o 
  -3   1  26       86.29       99.52      3.96 o 
  -2   1  26       76.10       66.52      3.02 o 
  -1   1  26        0.28        0.54      0.88 o 
   0   1  26        9.79       14.58      2.32 o 
  -2   2  26       99.60      104.23      3.82 o 
  -1   2  26        1.07        1.57      0.98 o 
   0   2  26        0.27        0.57      1.05 o 
  -2   3  26        6.49        8.14      1.43 o 
  -1   3  26       92.78      100.59      3.60 o 
                                                 
